# Supplementary material for: 1-Benzyl-1H-benzotriazole 3-oxide–1-hy­droxy-1H-benzotriazole (1/1)
Source: Acta Crystallogr Sect E Struct Rep Online. 2012 Jul 10;68(Pt 8):o2399. doi: 10.1107/S1600536812030061 (PMC3414323; doi:10.1107/S1600536812030061)
Supplement: Supplementary file 1 [file e-68-o2399-sup1.cif]

##############################################################################
#                                                                            #
# This CIF contains the data in a paper accepted for publication in          #
# Acta Crystallographica Section E. It conforms to the requirements of       #
# Notes for Authors for Acta Crystallographica Section E, and has been       #
# peer reviewed under the auspices of the IUCr Commission on Journals.       #
#                                                                            #
# Full details of the Crystallographic Information File format               #
# are given in the paper "The Crystallographic Information File (CIF):       #
# a New Standard Archive File for Crystallography" by S. R. Hall, F. H.      #
# Allen and I. D. Brown [Acta Cryst. (1991), A47, 655-685].                  #
#                                                                            #
# The current version of the core CIF dictionary is obtainable from          #
# ftp://ftp.iucr.org/pub/cif_core.dic.                                       #
#                                                                            #
# Software is freely available for graphical display of the structure(s)     #
# in this CIF. For information consult the CIF software page                 #
# http://www.iucr.org/resources/cif/software.                                #
#                                                                            #
# This file may be used for bona fide research purposes within the           #
# scientific community so long as proper attribution is given to the journal # 
# article from which it was obtained.                                        #
#                                                                            #
##############################################################################
data_global
_audit_creation_method     'WinGX routine CIF_UPDATE'
_audit_conform_dict_name     cif_core.dic
_audit_conform_dict_version     2.3
_journal_date_recd_electronic     2012-06-25
_journal_date_accepted     2012-07-02
_journal_name_full     'Acta Crystallographica, Section E'
_journal_year     2012
_journal_volume     68
_journal_issue      8
_journal_page_first     o2399
_journal_page_last     o2399
_journal_paper_category     QO
_journal_paper_doi     10.1107/S1600536812030061
_journal_coeditor_code     HB6878
_publ_contact_author_name     'Ravindran Durai Nayagam.'
_publ_contact_author_address
;
Department of Chemistry
Popes college
Sawyerpuram 628 251
Tamilnadu
India
;
_publ_contact_author_email     'b_ravidurai@yahoo.com'
_publ_contact_author_fax     ?
_publ_contact_author_phone     '+91944329038'
_publ_section_title
;
1-Benzyl-1<i>H</i>-benzotriazole 3-oxide--1-hydroxy-1<i>H</i>-benzotriazole
(1/1)
;
loop_
    _publ_author_name
    _publ_author_address
    'Selvarathy Grace, P.'
;
Department of Chemistry
Popes College
Sawyerpuram 628 251
Tamilnadu
India
;
    'Samuel Robinson Jebas'
;
Department of Physics
Sethupathy Government Arts College
Ramanathapuram 623 502
Tamilnadu
India
;
    'Ravindran Durai Nayagam, B.'
;
Department of Chemistry
Popes College
Sawyerpuram 628 251
Tamilnadu
India
;
    'Dieter Schollmeyer'
;
Institut f\"ur Organische Chemie
Universit\"at Mainz
Duesbergweg 10-14
55099 Mainz
Germany
;
data_I
_audit_creation_method     SHELXL-97
_chemical_name_systematic
;
1-Benzyl-1<i>H</i>-benzotriazole 3-oxide--1-hydroxy-1<i>H</i>-benzotriazole
(1/1)
;
_chemical_name_common     ?
_chemical_formula_moiety     'C6 H5 N3 O, C13 H11 N3 O'
_chemical_formula_sum     'C19 H16 N6 O2'
_chemical_formula_iupac     'C6 H5 N3 O, C13 H11 N3 O'
_chemical_formula_weight     360.38
_chemical_melting_point     ?
_symmetry_cell_setting     monoclinic
_symmetry_space_group_name_H-M     'P 21/c'
_symmetry_space_group_name_Hall     '-P 2ybc'
loop_
    _symmetry_equiv_pos_as_xyz
    'x, y, z'
    '-x, y+1/2, -z+1/2'
    '-x, -y, -z'
    'x, -y-1/2, z-1/2'
_cell_length_a     11.2728(8)
_cell_length_b     12.2354(5)
_cell_length_c     13.1002(9)
_cell_angle_alpha     90.00
_cell_angle_beta     110.946(3)
_cell_angle_gamma     90.00
_cell_volume     1687.47(18)
_cell_formula_units_Z     4
_cell_measurement_reflns_used     25
_cell_measurement_theta_min     65
_cell_measurement_theta_max     69
_cell_measurement_temperature     193(2)
_exptl_crystal_description     block
_exptl_crystal_colour     colourless
_exptl_crystal_size_max     0.40
_exptl_crystal_size_mid     0.40
_exptl_crystal_size_min     0.30
_exptl_crystal_density_diffrn     1.419
_exptl_crystal_density_meas     ?
_exptl_crystal_density_method     'not measured'
_exptl_crystal_F_000     752
_exptl_absorpt_coefficient_mu     0.798
_exptl_absorpt_correction_type     none
_exptl_special_details
;
;
_diffrn_ambient_temperature     193(2)
_diffrn_radiation_type     CuK\a
_diffrn_radiation_wavelength     1.54178
_diffrn_radiation_monochromator     graphite
_diffrn_measurement_device_type     'Enraf--Nonius CAD-4'
_diffrn_measurement_device     '\k-geometry diffractometer'
_diffrn_measurement_method     \w/2\q
_diffrn_detector_area_resol_mean     ?
_diffrn_reflns_number     3364
_diffrn_reflns_av_R_equivalents     0.1021
_diffrn_reflns_av_sigmaI/netI     0.0249
_diffrn_reflns_theta_min     4.20
_diffrn_reflns_theta_max     70.00
_diffrn_reflns_theta_full     70.00
_diffrn_measured_fraction_theta_max     1.000
_diffrn_measured_fraction_theta_full     1.000
_diffrn_reflns_limit_h_min     0
_diffrn_reflns_limit_h_max     13
_diffrn_reflns_limit_k_min     0
_diffrn_reflns_limit_k_max     14
_diffrn_reflns_limit_l_min     -15
_diffrn_reflns_limit_l_max     14
_diffrn_standards_number     3
_diffrn_standards_interval_count     ?
_diffrn_standards_interval_time     60
_diffrn_standards_decay_%     2
_refine_special_details
;
 Refinement of F^2^ against ALL reflections.  The weighted R-factor wR and
 goodness of fit S are based on F^2^, conventional R-factors R are based
 on F, with F set to zero for negative F^2^. The threshold expression of
 F^2^ > 2sigma(F^2^) is used only for calculating R-factors(gt) etc. and is
 not relevant to the choice of reflections for refinement.  R-factors based
 on F^2^ are statistically about twice as large as those based on F, and R-
 factors based on ALL data will be even larger.
;
_reflns_number_total     3197
_reflns_number_gt     2980
_reflns_threshold_expression     I>2\s(I)
_refine_ls_structure_factor_coef     Fsqd
_refine_ls_matrix_type     full
_refine_ls_R_factor_all     0.0508
_refine_ls_R_factor_gt     0.0478
_refine_ls_wR_factor_ref     0.1322
_refine_ls_wR_factor_obs     0.1296
_refine_ls_goodness_of_fit_ref     1.079
_refine_ls_restrained_S_all     1.079
_refine_ls_number_reflns     3197
_refine_ls_number_parameters     245
_refine_ls_number_restraints     0
_refine_ls_hydrogen_treatment     constr
_refine_ls_weighting_scheme     calc
_refine_ls_weighting_details
         'calc w=1/[\s^2^(Fo^2^)+(0.0776P)^2^+0.6089P] where P=(Fo^2^+2Fc^2^)/3'
_atom_sites_solution_hydrogens     geom
_atom_sites_solution_primary     direct
_atom_sites_solution_secondary     difmap
_refine_ls_shift/su_max     0.000
_refine_ls_shift/su_mean     0.000
_refine_diff_density_max     0.350
_refine_diff_density_min     -0.272
_refine_ls_extinction_method     'SHELXL97 (Sheldrick, 2008)'
_refine_ls_extinction_coef     0.0035(5)
_refine_ls_extinction_expression
                                  'Fc^*^=kFc[1+0.001xFc^2^\l^3^/sin(2\q)]^-1/4^'
loop_
    _atom_type_symbol
    _atom_type_description
    _atom_type_scat_dispersion_real
    _atom_type_scat_dispersion_imag
    _atom_type_scat_source
    'C' 'C' 0.0181 0.0091
                         'International Tables Vol C Tables 4.2.6.8 and 6.1.1.4'
    'H' 'H' 0.0000 0.0000
                         'International Tables Vol C Tables 4.2.6.8 and 6.1.1.4'
    'N' 'N' 0.0311 0.0180
                         'International Tables Vol C Tables 4.2.6.8 and 6.1.1.4'
    'O' 'O' 0.0492 0.0322
                         'International Tables Vol C Tables 4.2.6.8 and 6.1.1.4'
_computing_data_collection     '<i>CAD-4 Software</i> (Enraf--Nonius, 1989)'
_computing_cell_refinement     '<i>CAD-4 Software</i> (Enraf--Nonius, 1989)'
_computing_data_reduction
            '<i>CORINC</i> (Dr\"ager & Gattow, 1971; Wiehl & Schollmeyer, 1994)'
_computing_structure_solution     'SHELXS97 (Sheldrick, 2008)'
_computing_structure_refinement     'SHELXL97 (Sheldrick, 2008)'
_computing_molecular_graphics     'SHELXTL (Sheldrick, 2008)'
_computing_publication_material     'PLATON (Spek, 2009)'
loop_
    _atom_site_type_symbol
    _atom_site_label
    _atom_site_fract_x
    _atom_site_fract_y
    _atom_site_fract_z
    _atom_site_U_iso_or_equiv
    _atom_site_adp_type
    _atom_site_calc_flag
    _atom_site_refinement_flags
    _atom_site_occupancy
    _atom_site_symmetry_multiplicity
    _atom_site_disorder_assembly
    _atom_site_disorder_group
    N N1 0.23017(11) 0.44814(10) 0.07382(10) 0.0233(3) Uani d . 1 1 . .
    N N2 0.21688(11) 0.34031(10) 0.08272(10) 0.0261(3) Uani d . 1 1 . .
    N N3 0.12730(11) 0.32935(10) 0.12460(10) 0.0256(3) Uani d . 1 1 . .
    C C1 0.08113(13) 0.42800(12) 0.14320(11) 0.0231(3) Uani d . 1 1 . .
    C C2 -0.01438(14) 0.45549(14) 0.18361(13) 0.0314(4) Uani d . 1 1 . .
    H H2 -0.0618 0.4017 0.2048 0.038 Uiso calc R 1 1 . .
    C C3 -0.03466(15) 0.56486(15) 0.19043(13) 0.0351(4) Uani d . 1 1 . .
    H H3 -0.0985 0.5880 0.2172 0.042 Uiso calc R 1 1 . .
    C C4 0.03627(15) 0.64472(14) 0.15895(13) 0.0340(4) Uani d . 1 1 . .
    H H4 0.0191 0.7197 0.1663 0.041 Uiso calc R 1 1 . .
    C C5 0.12920(14) 0.61800(12) 0.11806(13) 0.0284(3) Uani d . 1 1 . .
    H H5 0.1760 0.6719 0.0963 0.034 Uiso calc R 1 1 . .
    C C6 0.15024(13) 0.50592(11) 0.11070(11) 0.0216(3) Uani d . 1 1 . .
    C C7 0.32424(14) 0.48951(13) 0.02917(12) 0.0285(3) Uani d . 1 1 . .
    H H7A 0.2976 0.5627 -0.0030 0.034 Uiso calc R 1 1 . .
    H H7B 0.3269 0.4402 -0.0299 0.034 Uiso calc R 1 1 . .
    C C8 0.45521(13) 0.49730(12) 0.11541(12) 0.0250(3) Uani d . 1 1 . .
    C C9 0.50482(15) 0.59795(13) 0.15887(14) 0.0327(4) Uani d . 1 1 . .
    H H9 0.4566 0.6626 0.1333 0.039 Uiso calc R 1 1 . .
    C C10 0.62432(17) 0.60451(15) 0.23944(15) 0.0384(4) Uani d . 1 1 . .
    H H10 0.6576 0.6736 0.2691 0.046 Uiso calc R 1 1 . .
    C C11 0.69520(15) 0.51109(15) 0.27686(13) 0.0368(4) Uani d . 1 1 . .
    H H11 0.7768 0.5158 0.3326 0.044 Uiso calc R 1 1 . .
    C C12 0.64695(16) 0.41032(15) 0.23292(15) 0.0379(4) Uani d . 1 1 . .
    H H12 0.6957 0.3459 0.2583 0.045 Uiso calc R 1 1 . .
    C C13 0.52801(15) 0.40353(13) 0.15226(14) 0.0323(4) Uani d . 1 1 . .
    H H13 0.4957 0.3345 0.1217 0.039 Uiso calc R 1 1 . .
    O O1 0.09227(11) 0.23257(9) 0.14562(11) 0.0383(3) Uani d . 1 1 . .
    N N4 0.66756(14) 0.18397(12) 0.08895(14) 0.0428(4) Uani d . 1 1 . .
    N N5 0.75634(14) 0.21667(11) 0.05304(14) 0.0417(4) Uani d . 1 1 . .
    N N6 0.81861(13) 0.12778(10) 0.03929(12) 0.0312(3) Uani d . 1 1 . .
    C C14 0.77039(14) 0.03437(12) 0.06416(12) 0.0252(3) Uani d . 1 1 . .
    C C15 0.79910(16) -0.07638(13) 0.06063(13) 0.0329(4) Uani d . 1 1 . .
    H H15 0.8655 -0.1009 0.0377 0.039 Uiso calc R 1 1 . .
    C C16 0.72455(18) -0.14724(13) 0.09268(14) 0.0372(4) Uani d . 1 1 . .
    H H16 0.7400 -0.2235 0.0921 0.045 Uiso calc R 1 1 . .
    C C17 0.62562(17) -0.11034(15) 0.12655(14) 0.0378(4) Uani d . 1 1 . .
    H H17 0.5768 -0.1625 0.1482 0.045 Uiso calc R 1 1 . .
    C C18 0.59823(16) -0.00226(15) 0.12905(14) 0.0353(4) Uani d . 1 1 . .
    H H18 0.5313 0.0218 0.1516 0.042 Uiso calc R 1 1 . .
    C C19 0.67306(15) 0.07221(13) 0.09693(13) 0.0293(3) Uani d . 1 1 . .
    O O2 0.91290(12) 0.13654(10) -0.00258(11) 0.0419(3) Uani d . 1 1 . .
    H H2A 0.9753 0.1692 0.0424 0.063 Uiso calc R 1 1 . .
loop_
    _atom_site_aniso_label
    _atom_site_aniso_U_11
    _atom_site_aniso_U_22
    _atom_site_aniso_U_33
    _atom_site_aniso_U_12
    _atom_site_aniso_U_13
    _atom_site_aniso_U_23
    N1 0.0237(6) 0.0214(6) 0.0286(6) -0.0013(5) 0.0138(5) 0.0007(5)
    N2 0.0253(6) 0.0211(6) 0.0344(7) -0.0006(5) 0.0139(5) -0.0006(5)
    N3 0.0235(6) 0.0201(6) 0.0339(7) -0.0012(4) 0.0112(5) 0.0047(5)
    C1 0.0217(6) 0.0232(7) 0.0246(7) 0.0012(5) 0.0086(5) 0.0035(5)
    C2 0.0267(7) 0.0391(9) 0.0321(8) 0.0020(6) 0.0150(6) 0.0055(7)
    C3 0.0309(8) 0.0452(10) 0.0327(8) 0.0095(7) 0.0157(7) -0.0010(7)
    C4 0.0361(8) 0.0288(8) 0.0355(8) 0.0080(6) 0.0109(7) -0.0055(6)
    C5 0.0311(8) 0.0215(7) 0.0322(8) -0.0004(6) 0.0108(6) 0.0006(6)
    C6 0.0210(6) 0.0215(7) 0.0226(7) 0.0002(5) 0.0081(5) 0.0004(5)
    C7 0.0290(8) 0.0327(8) 0.0294(8) -0.0041(6) 0.0173(6) 0.0016(6)
    C8 0.0264(7) 0.0273(7) 0.0280(7) -0.0023(6) 0.0179(6)  0.0000(6)
    C9 0.0350(8) 0.0258(8) 0.0426(9) -0.0038(6) 0.0203(7) 0.0017(6)
    C10 0.0405(9) 0.0372(9) 0.0416(9) -0.0148(7) 0.0197(7) -0.0068(7)
    C11 0.0292(8) 0.0537(11) 0.0301(8) -0.0065(7) 0.0138(6) 0.0012(7)
    C12 0.0342(8) 0.0414(9) 0.0415(9) 0.0066(7) 0.0177(7) 0.0076(7)
    C13 0.0334(8) 0.0287(8) 0.0407(9) 0.0001(6) 0.0206(7) -0.0030(6)
    O1 0.0371(6) 0.0216(6) 0.0573(8) -0.0058(4) 0.0181(5) 0.0105(5)
    N4 0.0421(8) 0.0264(7) 0.0647(10) 0.0033(6) 0.0249(7) -0.0049(7)
    N5 0.0449(8) 0.0207(7) 0.0623(10) 0.0006(6) 0.0225(7) 0.0008(6)
    N6 0.0332(7) 0.0223(6) 0.0432(8) -0.0021(5) 0.0199(6) 0.0021(5)
    C14 0.0301(7) 0.0211(7) 0.0261(7) -0.0034(6) 0.0121(6) -0.0010(5)
    C15 0.0427(9) 0.0258(8) 0.0357(8) 0.0037(7) 0.0208(7) -0.0014(6)
    C16 0.0550(11) 0.0203(7) 0.0382(9) -0.0034(7) 0.0189(8) -0.0006(6)
    C17 0.0452(10) 0.0367(9) 0.0342(9) -0.0141(7) 0.0175(7) 0.0008(7)
    C18 0.0343(8) 0.0419(9) 0.0350(9) -0.0054(7) 0.0187(7) -0.0043(7)
    C19 0.0313(8) 0.0247(8) 0.0327(8) 0.0001(6) 0.0124(6) -0.0043(6)
    O2 0.0451(7) 0.0395(7) 0.0521(7) -0.0101(5) 0.0309(6) -0.0005(6)
_geom_special_details
;
 All esds (except the esd in the dihedral angle between two l.s. planes)
 are estimated using the full covariance matrix.  The cell esds are taken
 into account individually in the estimation of esds in distances, angles
 and torsion angles; correlations between esds in cell parameters are only
 used when they are defined by crystal symmetry.  An approximate (isotropic)
 treatment of cell esds is used for estimating esds involving l.s. planes.
;
loop_
    _geom_bond_atom_site_label_1
    _geom_bond_atom_site_label_2
    _geom_bond_site_symmetry_2
    _geom_bond_distance
    _geom_bond_publ_flag
    N1 N2 . 1.3376(17) ?
    N1 C6 . 1.3625(18) ?
    N1 C7 . 1.4718(17) ?
    N2 N3 . 1.3171(17) ?
    N3 O1 . 1.3082(16) ?
    N3 C1 . 1.3703(19) ?
    C1 C6 . 1.391(2) ?
    C1 C2 . 1.400(2) ?
    C2 C3 . 1.366(2) ?
    C2 H2 . 0.9500 ?
    C3 C4 . 1.414(3) ?
    C3 H3 . 0.9500 ?
    C4 C5 . 1.376(2) ?
    C4 H4 . 0.9500 ?
    C5 C6 . 1.401(2) ?
    C5 H5 . 0.9500 ?
    C7 H7A . 0.9900 ?
    C7 H7B . 0.9900 ?
    C8 C9 . 1.388(2) ?
    C8 C13 . 1.393(2) ?
    C9 H9 . 0.9500 ?
    C10 C11 . 1.380(3) ?
    C10 H10 . 0.9500 ?
    C11 C12 . 1.387(3) ?
    C11 H11 . 0.9500 ?
    C12 C13 . 1.381(2) ?
    C12 H12 . 0.9500 ?
    C13 H13 . 0.9500 ?
    N4 N5 . 1.311(2) ?
    N4 C19 . 1.371(2) ?
    N5 N6 . 1.3411(19) ?
    N6 C14 . 1.3545(19) ?
    N6 O2 . 1.3635(17) ?
    C14 C19 . 1.393(2) ?
    C14 C15 . 1.398(2) ?
    C15 C16 . 1.373(2) ?
    C15 H15 . 0.9500 ?
    C16 C17 . 1.414(3) ?
    C16 H16 . 0.9500 ?
    C17 C18 . 1.361(3) ?
    C17 H17 . 0.9500 ?
    C18 C19 . 1.404(2) ?
    C18 H18 . 0.9500 ?
    O2 H2A . 0.8400 ?
loop_
    _geom_angle_atom_site_label_1
    _geom_angle_atom_site_label_2
    _geom_angle_atom_site_label_3
    _geom_angle_site_symmetry_1
    _geom_angle_site_symmetry_3
    _geom_angle
    _geom_angle_publ_flag
    N2 N1 C6 . . 111.83(11) ?
    N2 N1 C7 . . 119.53(12) ?
    C6 N1 C7 . . 128.63(12) ?
    N3 N2 N1 . . 105.26(11) ?
    O1 N3 N2 . . 120.92(12) ?
    O1 N3 C1 . . 126.69(12) ?
    N2 N3 C1 . . 112.38(12) ?
    N3 C1 C6 . . 105.04(12) ?
    N3 C1 C2 . . 132.16(14) ?
    C6 C1 C2 . . 122.80(14) ?
    C3 C2 C1 . . 115.44(15) ?
    C3 C2 H2 . . 122.3 ?
    C1 C2 H2 . . 122.3 ?
    C2 C3 C4 . . 122.17(15) ?
    C2 C3 H3 . . 118.9 ?
    C4 C3 H3 . . 118.9 ?
    C5 C4 C3 . . 122.55(15) ?
    C5 C4 H4 . . 118.7 ?
    C3 C4 H4 . . 118.7 ?
    C4 C5 C6 . . 115.51(14) ?
    C4 C5 H5 . . 122.2 ?
    C6 C5 H5 . . 122.2 ?
    N1 C6 C1 . . 105.47(12) ?
    N1 C6 C5 . . 133.00(14) ?
    C1 C6 C5 . . 121.52(13) ?
    N1 C7 C8 . . 112.06(12) ?
    N1 C7 H7A . . 109.2 ?
    C8 C7 H7A . . 109.2 ?
    N1 C7 H7B . . 109.2 ?
    C8 C7 H7B . . 109.2 ?
    H7A C7 H7B . . 107.9 ?
    C9 C8 C13 . . 119.20(14) ?
    C9 C8 C7 . . 120.43(14) ?
    C13 C8 C7 . . 120.37(14) ?
    C10 C9 C8 . . 120.23(15) ?
    C10 C9 H9 . . 119.9 ?
    C8 C9 H9 . . 119.9 ?
    C11 C10 C9 . . 120.30(16) ?
    C11 C10 H10 . . 119.9 ?
    C9 C10 H10 . . 119.9 ?
    C10 C11 C12 . . 119.83(16) ?
    C10 C11 H11 . . 120.1 ?
    C12 C11 H11 . . 120.1 ?
    C13 C12 C11 . . 120.02(16) ?
    C13 C12 H12 . . 120.0 ?
    C11 C12 H12 . . 120.0 ?
    C12 C13 C8 . . 120.41(15) ?
    C12 C13 H13 . . 119.8 ?
    C8 C13 H13 . . 119.8 ?
    N5 N4 C19 . . 108.20(14) ?
    N4 N5 N6 . . 107.69(13) ?
    N5 N6 C14 . . 112.19(13) ?
    N5 N6 O2 . . 120.74(13) ?
    C14 N6 O2 . . 126.92(13) ?
    N6 C14 C19 . . 102.81(13) ?
    N6 C14 C15 . . 133.83(14) ?
    C19 C14 C15 . . 123.35(14) ?
    C16 C15 C14 . . 115.32(15) ?
    C16 C15 H15 . . 122.3 ?
    C14 C15 H15 . . 122.3 ?
    C15 C16 C17 . . 122.14(15) ?
    C15 C16 H16 . . 118.9 ?
    C17 C16 H16 . . 118.9 ?
    C18 C17 C16 . . 121.94(16) ?
    C18 C17 H17 . . 119.0 ?
    C16 C17 H17 . . 119.0 ?
    C17 C18 C19 . . 117.22(15) ?
    C17 C18 H18 . . 121.4 ?
    C19 C18 H18 . . 121.4 ?
    N4 C19 C14 . . 109.10(14) ?
    N4 C19 C18 . . 130.86(15) ?
    C14 C19 C18 . . 120.03(15) ?
    N6 O2 H2A . . 109.5 ?
loop_
    _geom_torsion_atom_site_label_1
    _geom_torsion_atom_site_label_2
    _geom_torsion_atom_site_label_3
    _geom_torsion_atom_site_label_4
    _geom_torsion_site_symmetry_1
    _geom_torsion_site_symmetry_2
    _geom_torsion_site_symmetry_3
    _geom_torsion_site_symmetry_4
    _geom_torsion
    _geom_torsion_publ_flag
    C6 N1 N2 N3 . . . . 0.52(15) ?
    C7 N1 N2 N3 . . . . 179.96(12) ?
    N1 N2 N3 O1 . . . . -178.89(12) ?
    N1 N2 N3 C1 . . . . 0.15(16) ?
    O1 N3 C1 C6 . . . . 178.25(13) ?
    N2 N3 C1 C6 . . . . -0.73(16) ?
    O1 N3 C1 C2 . . . . -2.6(3) ?
    N2 N3 C1 C2 . . . . 178.37(15) ?
    N3 C1 C2 C3 . . . . -179.72(15) ?
    C6 C1 C2 C3 . . . . -0.8(2) ?
    C1 C2 C3 C4 . . . . -0.1(2) ?
    C2 C3 C4 C5 . . . . 0.9(3) ?
    C3 C4 C5 C6 . . . . -0.7(2) ?
    N2 N1 C6 C1 . . . . -0.96(15) ?
    C7 N1 C6 C1 . . . . 179.66(13) ?
    N2 N1 C6 C5 . . . . -179.96(15) ?
    C7 N1 C6 C5 . . . . 0.7(3) ?
    N3 C1 C6 N1 . . . . 0.98(15) ?
    C2 C1 C6 N1 . . . . -178.23(13) ?
    N3 C1 C6 C5 . . . . -179.87(13) ?
    C2 C1 C6 C5 . . . . 0.9(2) ?
    C4 C5 C6 N1 . . . . 178.71(15) ?
    C4 C5 C6 C1 . . . . -0.2(2) ?
    C6 N1 C7 C8 . . . . 94.88(17) ?
    N1 C7 C8 C9 . . . . -104.04(16) ?
    N1 C7 C8 C13 . . . . 76.11(17) ?
    C13 C8 C9 C10 . . . . -1.3(2) ?
    C7 C8 C9 C10 . . . . 178.88(14) ?
    C8 C9 C10 C11 . . . . 0.2(3) ?
    C9 C10 C11 C12 . . . . 0.5(3) ?
    C10 C11 C12 C13 . . . . -0.3(3) ?
    C11 C12 C13 C8 . . . . -0.7(2) ?
    C9 C8 C13 C12 . . . . 1.5(2) ?
    C7 C8 C13 C12 . . . . -178.64(14) ?
    C19 N4 N5 N6 . . . . -0.6(2) ?
    N4 N5 N6 C14 . . . . 1.1(2) ?
    N4 N5 N6 O2 . . . . 176.88(14) ?
    N5 N6 C14 C19 . . . . -1.03(18) ?
    O2 N6 C14 C19 . . . . -176.51(14) ?
    N5 N6 C14 C15 . . . . 178.09(17) ?
    O2 N6 C14 C15 . . . . 2.6(3) ?
    N6 C14 C15 C16 . . . . -179.35(17) ?
    C19 C14 C15 C16 . . . . -0.4(2) ?
    C14 C15 C16 C17 . . . . 0.1(2) ?
    C15 C16 C17 C18 . . . . 0.2(3) ?
    C16 C17 C18 C19 . . . . -0.3(3) ?
    N5 N4 C19 C14 . . . . -0.01(19) ?
    N5 N4 C19 C18 . . . . -178.73(17) ?
    N6 C14 C19 N4 . . . . 0.61(17) ?
    C15 C14 C19 N4 . . . . -178.63(15) ?
    N6 C14 C19 C18 . . . . 179.50(14) ?
    C15 C14 C19 C18 . . . . 0.3(2) ?
    C17 C18 C19 N4 . . . . 178.71(17) ?
    C17 C18 C19 C14 . . . . 0.1(2) ?
loop_
    _geom_hbond_atom_site_label_D
    _geom_hbond_atom_site_label_H
    _geom_hbond_atom_site_label_A
    _geom_hbond_site_symmetry_A
    _geom_hbond_distance_DH
    _geom_hbond_distance_HA
    _geom_hbond_distance_DA
    _geom_hbond_angle_DHA
    O2 H2A N3 1_655 0.84 2.57 3.3621(18) 157
    C3 H3 O1 2_555 0.95 2.50 3.200(2) 130
    C7 H7B Cg1 3_665 0.99 2.85 3.5146(17) 125
    C18 H18 Cg1 2_645 0.95 2.69 3.510(2) 145
_iucr_refine_instructions_details
;
TITL b1obt2 in P21/c
CELL  1.54178   11.2728   12.2354   13.1002    90.000   110.946    90.000
ZERR  4          0.0008    0.0005    0.0009     0.000     0.003     0.000
REM Lattice parameters from 25 reflections with 65-69 deg V= 1687.5(2)
REM colourless block
LATT   1
SYMM   -X,0.5+Y,0.5-Z
SFAC   C   H   N   O
UNIT  76  64  24   8
OMIT -2 140
OMIT 8 0 0
L.S. 5
FMAP 2
PLAN -20 .5 -.5
TEMP -80
EQIV $1 X+1,Y,Z
HTAB O2 O1_$1
HTAB O2 N3_$1
MPLA N1 > C6
MPLA C8 > C13
SIZE 0.3 0.4 0.4
ACTA 140
CONF
BOND $H
WGHT    0.077600    0.608900
EXTI    0.003545
FVAR       1.41034
MOLE 1
N1    3    0.230170    0.448142    0.073818    11.00000    0.02369    0.02138 =
         0.02859    0.00072    0.01383   -0.00132
     0.00011 0.00010 0.00010 0.00059 0.00059 0.00062 0.00046 0.00048 0.00045
N2    3    0.216877    0.340312    0.082718    11.00000    0.02526    0.02115 =
         0.03442   -0.00065    0.01389   -0.00062
     0.00011 0.00010 0.00010 0.00061 0.00060 0.00066 0.00049 0.00050 0.00046
N3    3    0.127301    0.329349    0.124604    11.00000    0.02354    0.02005 =
         0.03394    0.00475    0.01124   -0.00121
     0.00011 0.00010 0.00010 0.00060 0.00062 0.00067 0.00047 0.00049 0.00044
C1   1    0.081129    0.427999    0.143198    11.00000    0.02175    0.02321 =
         0.02464    0.00355    0.00856    0.00121
     0.00013 0.00012 0.00011 0.00065 0.00072 0.00067 0.00053 0.00054 0.00053
C2    1   -0.014384    0.455494    0.183610    11.00000    0.02673    0.03909 =
         0.03213    0.00547    0.01504    0.00200
     0.00014 0.00014 0.00013 0.00074 0.00088 0.00080 0.00065 0.00062 0.00063
AFIX  43
H2    2   -0.061850    0.401745    0.204837    11.00000   -1.20000
     0.00000 0.00000 0.00000 0.00000
AFIX   0
C3    1   -0.034665    0.564857    0.190434    11.00000    0.03093    0.04522 =
         0.03268   -0.00104    0.01574    0.00946
     0.00015 0.00015 0.00013 0.00078 0.00097 0.00082 0.00069 0.00065 0.00070
AFIX  43
H3    2   -0.098531    0.588048    0.217214    11.00000   -1.20000
     0.00000 0.00000 0.00000 0.00000
AFIX   0
C4    1    0.036270    0.644716    0.158949    11.00000    0.03613    0.02879 =
         0.03551   -0.00554    0.01089    0.00805
     0.00015 0.00014 0.00013 0.00084 0.00079 0.00084 0.00064 0.00066 0.00065
AFIX  43
H4    2    0.019077    0.719721    0.166322    11.00000   -1.20000
     0.00000 0.00000 0.00000 0.00000
AFIX   0
C5    1    0.129196    0.617999    0.118063    11.00000    0.03115    0.02151 =
         0.03218    0.00056    0.01084   -0.00038
     0.00014 0.00012 0.00013 0.00077 0.00075 0.00078 0.00056 0.00061 0.00055
AFIX  43
H5    2    0.175966    0.671935    0.096278    11.00000   -1.20000
     0.00000 0.00000 0.00000 0.00000
AFIX   0
C6   1    0.150236    0.505919    0.110704    11.00000    0.02104    0.02148 =
         0.02262    0.00044    0.00814    0.00019
     0.00013 0.00011 0.00011 0.00063 0.00069 0.00065 0.00050 0.00051 0.00051
C7    1    0.324238    0.489510    0.029172    11.00000    0.02895    0.03269 =
         0.02943    0.00163    0.01733   -0.00405
     0.00014 0.00013 0.00012 0.00076 0.00080 0.00076 0.00060 0.00062 0.00060
AFIX  23
H7A   2    0.297605    0.562723   -0.003046    11.00000   -1.20000
     0.00000 0.00000 0.00000 0.00000
H7B   2    0.326926    0.440223   -0.029894    11.00000   -1.20000
     0.00000 0.00000 0.00000 0.00000
AFIX   0
C8    1    0.455212    0.497296    0.115414    11.00000    0.02636    0.02733 =
         0.02803   -0.00004    0.01794   -0.00230
     0.00013 0.00012 0.00012 0.00072 0.00073 0.00073 0.00056 0.00058 0.00056
C9   1    0.504815    0.597953    0.158870    11.00000    0.03497    0.02578 =
         0.04258    0.00165    0.02027   -0.00377
     0.00015 0.00013 0.00014 0.00082 0.00076 0.00089 0.00065 0.00070 0.00061
AFIX  43
H9   2    0.456645    0.662585    0.133269    11.00000   -1.20000
     0.00000 0.00000 0.00000 0.00000
AFIX   0
C10   1    0.624317    0.604507    0.239444    11.00000    0.04045    0.03724 =
         0.04164   -0.00682    0.01968   -0.01481
     0.00017 0.00015 0.00015 0.00092 0.00090 0.00092 0.00072 0.00074 0.00073
AFIX  43
H10   2    0.657642    0.673611    0.269085    11.00000   -1.20000
     0.00000 0.00000 0.00000 0.00000
AFIX   0
C11   1    0.695195    0.511094    0.276860    11.00000    0.02923    0.05369 =
         0.03014    0.00122    0.01375   -0.00651
     0.00015 0.00015 0.00013 0.00078 0.00106 0.00080 0.00072 0.00064 0.00071
AFIX  43
H11   2    0.776820    0.515812    0.332572    11.00000   -1.20000
     0.00000 0.00000 0.00000 0.00000
AFIX   0
C12   1    0.646952    0.410317    0.232918    11.00000    0.03419    0.04138 =
         0.04152    0.00755    0.01773    0.00662
     0.00016 0.00015 0.00015 0.00085 0.00094 0.00091 0.00074 0.00071 0.00070
AFIX  43
H12   2    0.695721    0.345941    0.258297    11.00000   -1.20000
     0.00000 0.00000 0.00000 0.00000
AFIX   0
C13   1    0.528008    0.403526    0.152260    11.00000    0.03345    0.02874 =
         0.04065   -0.00300    0.02060    0.00006
     0.00015 0.00013 0.00014 0.00080 0.00079 0.00088 0.00065 0.00068 0.00062
AFIX  43
H13   2    0.495668    0.334468    0.121739    11.00000   -1.20000
     0.00000 0.00000 0.00000 0.00000
AFIX   0
O1  4    0.092273    0.232573    0.145617    11.00000    0.03709    0.02159 =
         0.05725    0.01054    0.01814   -0.00575
     0.00011 0.00009 0.00011 0.00062 0.00057 0.00076 0.00050 0.00055 0.00045
MOLE 2
N4   3    0.667563    0.183967    0.088949    11.00000    0.04210    0.02644 =
         0.06471   -0.00495    0.02492    0.00330
     0.00014 0.00012 0.00014 0.00082 0.00073 0.00102 0.00067 0.00073 0.00060
N5   3    0.756342    0.216674    0.053044    11.00000    0.04494    0.02065 =
         0.06227    0.00080    0.02249    0.00060
     0.00014 0.00011 0.00014 0.00082 0.00067 0.00099 0.00063 0.00073 0.00057
N6   3    0.818607    0.127785    0.039290    11.00000    0.03315    0.02227 =
         0.04316    0.00214    0.01990   -0.00213
     0.00013 0.00010 0.00012 0.00069 0.00063 0.00076 0.00053 0.00058 0.00051
C14  1    0.770390    0.034370    0.064164    11.00000    0.03013    0.02112 =
         0.02611   -0.00095    0.01208   -0.00342
     0.00014 0.00012 0.00012 0.00074 0.00071 0.00070 0.00055 0.00057 0.00055
C15   1    0.799096   -0.076382    0.060629    11.00000    0.04274    0.02583 =
         0.03571   -0.00141    0.02082    0.00368
     0.00016 0.00013 0.00013 0.00088 0.00079 0.00082 0.00063 0.00069 0.00065
AFIX  43
H15   2    0.865525   -0.100925    0.037666    11.00000   -1.20000
     0.00000 0.00000 0.00000 0.00000
AFIX   0
C16   1    0.724547   -0.147239    0.092675    11.00000    0.05504    0.02030 =
         0.03816   -0.00064    0.01891   -0.00336
     0.00018 0.00013 0.00014 0.00105 0.00074 0.00088 0.00064 0.00076 0.00069
AFIX  43
H16   2    0.739965   -0.223525    0.092052    11.00000   -1.20000
     0.00000 0.00000 0.00000 0.00000
AFIX   0
C17   1    0.625623   -0.110340    0.126555    11.00000    0.04515    0.03666 =
         0.03420    0.00076    0.01750   -0.01413
     0.00017 0.00015 0.00014 0.00097 0.00092 0.00086 0.00066 0.00073 0.00071
AFIX  43
H17   2    0.576821   -0.162523    0.148221    11.00000   -1.20000
     0.00000 0.00000 0.00000 0.00000
AFIX   0
C18   1    0.598230   -0.002256    0.129050    11.00000    0.03428    0.04187 =
         0.03500   -0.00427    0.01869   -0.00540
     0.00016 0.00015 0.00014 0.00083 0.00095 0.00086 0.00068 0.00069 0.00069
AFIX  43
H18   2    0.531286    0.021809    0.151578    11.00000   -1.20000
     0.00000 0.00000 0.00000 0.00000
AFIX   0
C19  1    0.673057    0.072211    0.096933    11.00000    0.03126    0.02469 =
         0.03268   -0.00429    0.01243    0.00015
     0.00015 0.00013 0.00013 0.00076 0.00076 0.00078 0.00060 0.00062 0.00059
O2   4    0.912902    0.136539   -0.002577    11.00000    0.04514    0.03949 =
         0.05210   -0.00052    0.03091   -0.01012
     0.00012 0.00010 0.00011 0.00070 0.00069 0.00075 0.00055 0.00059 0.00053
AFIX 143
H2A   2    0.975319    0.169217    0.042390    11.00000   -1.50000
     0.00000 0.00000 0.00000 0.00000
HKLF 4
REM  b1obt2 in P21/c
REM R1 =  0.0478 for   2980 Fo > 4sig(Fo)  and  0.0508 for all   3197 data
REM    245 parameters refined using      0 restraints
END
;
