# Supplementary material for: 1-Benzyl-1H-benzotriazole 3-oxide–1-hy­droxy-1H-benzotriazole (1/1)
Source: Acta Crystallogr Sect E Struct Rep Online. 2012 Jul 10;68(Pt 8):o2399. doi: 10.1107/S1600536812030061 (PMC3414323; doi:10.1107/S1600536812030061)
Supplement: Supplementary file 2 [file e-68-o2399-Isup2.hkl]

# 
# h,k,l, Fc-squared, Fo-squared, sigma(Fo-squared) and status flag 
# 
data_I
_shelx_title ' b1obt2 in P21/c' 
_shelx_refln_list_code          4 
_shelx_F_calc_maximum      263.85 
_exptl_crystal_F_000       752.00 
_reflns_d_resolution_high  0.8204 
 
loop_ 
 _symmetry_equiv_pos_as_xyz 
 'x, y, z' 
 '-x, y+1/2, -z+1/2' 
 '-x, -y, -z' 
 'x, -y-1/2, z-1/2' 
 
_cell_length_a    11.2728 
_cell_length_b    12.2354 
_cell_length_c    13.1002 
_cell_angle_alpha  90.000 
_cell_angle_beta  110.946 
_cell_angle_gamma  90.000 
 
_shelx_F_squared_multiplier     1.000 
 
loop_ 
 _refln_index_h 
 _refln_index_k 
 _refln_index_l 
 _refln_F_squared_calc 
 _refln_F_squared_meas 
 _refln_F_squared_sigma 
 _refln_observed_status 
   1   0   0     1561.87     1210.29     22.70 o 
   2   0   0     2363.87     1859.91     19.65 o 
   3   0   0       95.91       83.82      1.87 o 
   4   0   0       21.70       14.58      0.72 o 
   5   0   0      557.46      483.60      7.23 o 
   6   0   0       98.57      108.64      3.15 o 
   7   0   0     1624.54     1578.71     19.92 o 
   9   0   0      659.10      667.56     11.25 o 
  10   0   0        9.07       12.58      1.39 o 
  11   0   0      150.58      149.21      4.48 o 
  12   0   0        0.73        0.33      0.85 o 
   1   1   0       31.59       26.95      0.68 o 
   2   1   0      378.74      326.97      4.27 o 
   3   1   0      109.43       88.27      1.95 o 
   4   1   0      149.94      117.12      2.62 o 
   5   1   0        9.34        7.60      0.68 o 
   6   1   0        0.74        2.16      0.58 o 
   7   1   0     1132.72     1023.66     14.21 o 
   8   1   0       11.47       12.82      1.12 o 
   9   1   0       67.29       69.44      2.58 o 
  10   1   0       13.20       11.91      1.40 o 
  11   1   0      128.08      147.16      4.45 o 
  12   1   0        2.79        2.62      0.71 o 
   0   2   0    18810.91    17520.07    207.20 o 
   1   2   0     3185.69     2853.50     50.80 o 
   2   2   0       51.04       54.42      1.39 o 
   3   2   0      367.43      305.75      4.58 o 
   4   2   0      282.58      259.55      4.45 o 
   5   2   0      579.72      487.31      7.42 o 
   6   2   0      918.36      893.71     12.28 o 
   7   2   0       16.56       21.63      1.30 o 
   8   2   0       91.48       83.28      2.71 o 
   9   2   0        6.37        5.17      1.08 o 
  10   2   0        2.70        3.79      0.88 o 
  11   2   0      113.44      128.87      3.42 o 
  12   2   0        0.45        0.24      0.90 o 
   1   3   0      301.55      319.74      4.44 o 
   2   3   0     1213.24     1163.36     13.30 o 
   3   3   0     1935.94     1820.94     20.33 o 
   4   3   0      233.22      216.82      4.11 o 
   5   3   0      358.87      347.49      6.01 o 
   6   3   0     1109.70     1054.78     14.18 o 
   7   3   0      217.49      208.20      5.04 o 
   8   3   0       36.96       33.97      1.86 o 
   9   3   0        0.37        0.00      0.89 o 
  10   3   0        3.67        5.09      1.15 o 
  11   3   0        3.11        0.41      1.12 o 
  12   3   0       38.43       44.23      1.74 o 
   0   4   0     3075.73     2869.60     30.58 o 
   1   4   0      197.62      188.86      3.33 o 
   2   4   0      457.86      479.41      6.67 o 
   3   4   0      316.90      295.06      4.94 o 
   4   4   0      474.30      472.28      7.25 o 
   5   4   0        2.01        0.53      0.59 o 
   6   4   0      303.14      266.16      5.63 o 
   7   4   0      622.39      631.11     10.38 o 
   8   4   0      136.05      133.87      3.60 o 
   9   4   0      216.73      222.61      5.87 o 
  10   4   0       13.49       12.11      1.22 o 
  11   4   0       74.92       80.22      2.57 o 
  12   4   0      106.19      102.87      3.07 o 
   1   5   0      152.81      140.71      3.04 o 
   2   5   0     2873.88     3098.38     33.69 o 
   3   5   0     2576.12     2635.95     29.39 o 
   4   5   0      719.23      706.88     10.11 o 
   5   5   0      108.91      125.59      3.56 o 
   6   5   0       89.65       91.12      2.70 o 
   7   5   0      116.03      112.91      3.21 o 
   8   5   0       74.05       73.16      2.75 o 
   9   5   0      333.10      339.05      7.40 o 
  10   5   0       88.68       86.23      2.86 o 
  11   5   0        4.46        2.49      0.90 o 
  12   5   0       10.02        9.87      0.82 o 
   0   6   0      188.14      175.20      3.75 o 
   1   6   0       14.51       17.36      1.00 o 
   2   6   0      897.91      958.38     12.53 o 
   3   6   0       38.28       47.77      1.71 o 
   4   6   0       18.27       25.41      1.32 o 
   5   6   0        5.30        3.99      0.84 o 
   6   6   0       15.23       15.39      1.26 o 
   7   6   0     1229.25     1260.54     17.64 o 
   8   6   0       93.50      102.94      3.22 o 
   9   6   0       44.70       43.95      2.19 o 
  10   6   0       18.68       18.34      1.44 o 
  11   6   0      185.51      201.40      4.67 o 
   1   7   0      185.46      178.47      4.15 o 
   2   7   0      557.04      629.33      9.56 o 
   3   7   0      117.91      110.73      3.39 o 
   4   7   0      228.99      248.36      5.55 o 
   5   7   0        2.32        3.24      0.87 o 
   6   7   0      256.05      242.47      5.93 o 
   7   7   0       27.91       28.72      1.73 o 
   8   7   0        7.74        7.39      1.15 o 
   9   7   0        8.89        9.68      1.19 o 
  10   7   0       52.62       50.90      1.98 o 
  11   7   0        3.42        4.39      0.69 o 
   0   8   0      524.84      486.66      8.26 o 
   1   8   0       70.00       60.27      2.10 o 
   2   8   0      218.34      220.93      5.15 o 
   3   8   0      361.15      335.64      6.82 o 
   4   8   0      585.05      625.61     10.40 o 
   5   8   0       58.34       57.95      2.42 o 
   6   8   0       11.87       13.97      1.40 o 
   7   8   0      187.29      188.80      5.34 o 
   8   8   0        2.50        4.21      1.01 o 
   9   8   0      292.26      307.30      6.53 o 
  10   8   0       12.79       17.85      1.25 o 
   1   9   0       14.71       18.06      1.50 o 
   2   9   0     1948.44     1976.05     24.68 o 
   3   9   0      266.16      281.48      6.43 o 
   4   9   0      229.23      207.40      5.40 o 
   5   9   0       79.50       90.93      2.99 o 
   6   9   0      244.14      246.54      6.24 o 
   7   9   0       15.64       13.41      1.34 o 
   8   9   0       98.46      104.02      3.07 o 
   9   9   0        0.08        0.41      0.65 o 
  10   9   0        3.85        3.59      0.76 o 
   0  10   0       38.89       27.18      1.79 o 
   1  10   0     2227.67     2188.27     27.25 o 
   2  10   0      102.17      107.62      3.22 o 
   3  10   0       17.59       16.88      1.45 o 
   4  10   0      506.08      496.43      9.38 o 
   5  10   0       72.35       55.73      2.33 o 
   6  10   0      444.66      439.18      8.55 o 
   7  10   0       21.17       27.32      1.67 o 
   8  10   0       16.41       15.68      1.19 o 
   9  10   0       80.52       81.36      2.25 o 
   1  11   0      594.53      525.61      9.76 o 
   2  11   0     1517.09     1443.02     19.81 o 
   3  11   0       72.79       64.70      2.62 o 
   4  11   0      207.19      200.73      5.43 o 
   5  11   0      255.46      264.83      6.27 o 
   6  11   0        0.50       -0.63      1.03 o 
   7  11   0       80.09       75.73      2.37 o 
   8  11   0       30.31       30.25      1.35 o 
   0  12   0      307.84      266.24      6.36 o 
   1  12   0      203.60      180.53      5.15 o 
   2  12   0       42.49       45.31      2.04 o 
   3  12   0        1.77        5.48      1.14 o 
   4  12   0      142.52      128.97      3.45 o 
   5  12   0      169.03      130.43      3.96 o 
   6  12   0       79.05       81.63      2.44 o 
   7  12   0        0.44       -0.14      0.67 o 
   1  13   0       90.63      104.86      3.02 o 
   2  13   0       41.92       50.37      2.10 o 
   3  13   0       30.83       25.70      1.41 o 
   4  13   0        4.27        1.86      0.83 o 
   5  13   0       19.82       20.55      1.24 o 
   6  13   0        0.04        1.02      0.45 o 
   0  14   0      172.77      169.82      4.28 o 
   1  14   0       67.92       77.52      2.33 o 
   2  14   0       26.31       21.16      1.25 o 
   3  14   0       12.96       11.26      0.94 o 
   4  14   0       29.62       26.28      1.22 o 
 -13   1   1        9.86       15.37      0.96 o 
 -12   1   1      212.78      230.57      5.33 o 
 -11   1   1      412.50      401.64      8.02 o 
 -10   1   1       46.94       44.92      2.15 o 
  -9   1   1       13.92       12.49      1.26 o 
  -8   1   1       30.24       29.85      1.66 o 
  -7   1   1       31.83       27.33      1.42 o 
  -6   1   1      137.49      123.88      3.29 o 
  -5   1   1      511.53      473.18      7.02 o 
  -4   1   1      452.21      399.56      5.77 o 
  -3   1   1      578.36      508.33      6.48 o 
  -2   1   1    11496.03    10882.48    140.85 o 
  -1   1   1     5233.49     5164.89     70.75 o 
   0   1   1      507.19      472.96     14.62 o 
   1   1   1     1839.18     1423.04     15.15 o 
   2   1   1      203.48      180.47      2.90 o 
   3   1   1      532.17      481.04      6.48 o 
   4   1   1     3255.27     2935.51     31.91 o 
   5   1   1      358.12      354.28      6.04 o 
   6   1   1      461.75      439.80      7.49 o 
   7   1   1      623.09      609.07      9.94 o 
   8   1   1      205.55      206.41      5.40 o 
   9   1   1      196.78      186.36      5.28 o 
  10   1   1      301.40      291.84      6.74 o 
  11   1   1        1.06        1.43      0.63 o 
  12   1   1       10.91       10.05      1.00 o 
 -12   2   1       17.21       18.84      1.30 o 
 -11   2   1      463.92      479.91      8.98 o 
 -10   2   1       71.39       73.04      2.74 o 
  -9   2   1      521.84      536.44      9.73 o 
  -8   2   1      981.25      939.21     13.85 o 
  -7   2   1        5.16        8.71      0.89 o 
  -6   2   1      989.06      941.13     12.65 o 
  -5   2   1        2.36        4.80      0.59 o 
  -4   2   1      100.46       90.34      2.27 o 
  -3   2   1        5.95        4.60      0.43 o 
  -2   2   1     4359.17     4041.50     70.10 o 
  -1   2   1     5488.87     5181.25     78.05 o 
   0   2   1        0.73        1.13      0.50 o 
   1   2   1     2436.74     2009.73     42.92 o 
   2   2   1      190.51      132.32      2.48 o 
   3   2   1      576.06      523.68      7.06 o 
   4   2   1      106.94      108.06      2.72 o 
   5   2   1       29.73       22.12      1.14 o 
   6   2   1        3.87        5.12      0.76 o 
   7   2   1       21.02       24.82      1.40 o 
   8   2   1      428.77      414.44      8.21 o 
   9   2   1       20.75       23.86      1.68 o 
  10   2   1       84.61       98.35      3.10 o 
  11   2   1        1.67        1.72      0.80 o 
  12   2   1       37.58       36.24      1.52 o 
 -12   3   1       71.34       79.81      2.39 o 
 -11   3   1       49.90       56.70      2.31 o 
 -10   3   1      482.82      499.82      9.42 o 
  -9   3   1       15.79       25.66      1.68 o 
  -8   3   1      709.04      661.05     10.88 o 
  -7   3   1      150.18      138.66      3.97 o 
  -6   3   1       27.20       30.81      1.44 o 
  -5   3   1      732.33      731.38     10.08 o 
  -4   3   1     1624.64     1646.41     18.95 o 
  -3   3   1     2989.54     2890.63     31.01 o 
  -2   3   1     1972.86     1859.14     20.27 o 
  -1   3   1      822.53      796.21      9.34 o 
   0   3   1     4353.24     4099.84     51.23 o 
   1   3   1     1092.00      950.61     11.03 o 
   2   3   1        8.51        7.26      0.51 o 
   3   3   1       93.81       74.81      2.09 o 
   4   3   1      516.97      472.03      7.16 o 
   5   3   1      560.20      549.52      8.48 o 
   6   3   1       69.49       78.15      2.41 o 
   7   3   1      101.04      104.43      2.99 o 
   8   3   1       11.70       12.91      1.22 o 
   9   3   1       15.97       12.23      1.30 o 
  10   3   1       18.79       19.02      1.52 o 
  11   3   1      510.39      546.39      9.30 o 
  12   3   1      289.87      309.22      5.75 o 
 -12   4   1      145.63      167.80      4.17 o 
 -11   4   1      459.21      462.70      8.52 o 
 -10   4   1        0.56        2.23      0.93 o 
  -9   4   1       92.01      103.96      3.20 o 
  -8   4   1       18.37       18.09      1.51 o 
  -7   4   1      146.30      155.58      4.36 o 
  -6   4   1       51.25       58.87      2.01 o 
  -5   4   1      148.84      138.32      3.50 o 
  -4   4   1      433.22      492.40      7.38 o 
  -3   4   1      413.22      430.95      6.38 o 
  -2   4   1      557.94      569.00      7.58 o 
  -1   4   1      619.36      632.22      8.07 o 
   0   4   1      301.81      304.31      8.86 o 
   1   4   1       12.64        5.21      0.52 o 
   2   4   1        8.23       12.99      0.77 o 
   3   4   1      239.98      232.83      4.34 o 
   4   4   1      383.63      368.70      6.25 o 
   5   4   1      645.37      651.02      9.81 o 
   6   4   1        4.94        5.73      0.87 o 
   7   4   1      145.57      131.04      4.11 o 
   8   4   1       18.94       18.37      1.49 o 
   9   4   1        4.31        4.27      1.00 o 
  10   4   1        0.86        0.23      1.01 o 
  11   4   1       22.42       26.68      1.48 o 
  12   4   1       17.42       22.98      1.10 o 
 -12   5   1       73.80       81.34      2.21 o 
 -11   5   1       15.52       16.60      1.30 o 
 -10   5   1       16.64       16.71      1.45 o 
  -9   5   1      559.64      581.80     10.41 o 
  -8   5   1      451.11      445.06      8.63 o 
  -7   5   1      174.62      163.91      4.60 o 
  -6   5   1      608.02      617.63      9.90 o 
  -5   5   1      190.51      198.22      4.54 o 
  -4   5   1     2194.12     2228.95     25.62 o 
  -3   5   1       43.82       50.58      1.60 o 
  -2   5   1     1942.82     2187.08     24.48 o 
  -1   5   1      960.07      998.85     12.28 o 
   0   5   1        7.37       20.99      0.72 o 
   1   5   1       28.21       36.08      1.26 o 
   2   5   1      247.38      247.86      4.60 o 
   3   5   1      820.23      842.40     11.31 o 
   4   5   1        5.19       16.85      1.07 o 
   5   5   1       81.05       75.13      2.33 o 
   6   5   1      251.38      249.68      5.74 o 
   7   5   1        2.84        2.48      0.92 o 
   8   5   1      138.25      148.72      4.68 o 
   9   5   1      340.86      363.04      7.69 o 
  10   5   1        3.09        3.11      0.83 o 
  11   5   1       33.33       40.42      1.72 o 
 -12   6   1      109.31      122.49      3.10 o 
 -11   6   1        9.21        9.01      0.91 o 
 -10   6   1      159.12      157.38      4.65 o 
  -9   6   1      569.39      564.76     10.14 o 
  -8   6   1      214.13      205.27      5.52 o 
  -7   6   1      215.67      218.37      5.57 o 
  -6   6   1       37.71       39.40      1.81 o 
  -5   6   1        5.68        4.41      0.67 o 
  -4   6   1       19.71       32.55      1.54 o 
  -3   6   1      321.62      348.81      6.16 o 
  -2   6   1     2648.93     2799.11     31.21 o 
  -1   6   1      351.03      415.29      6.60 o 
   0   6   1       33.68       23.83      0.81 o 
   1   6   1     2203.23     2572.08     28.86 o 
   2   6   1      142.99      125.19      3.25 o 
   3   6   1     1275.94     1309.24     16.61 o 
   4   6   1       77.74       89.82      2.52 o 
   5   6   1      532.68      549.69      9.30 o 
   6   6   1       31.53       37.41      1.89 o 
   7   6   1        4.53        6.45      1.11 o 
   8   6   1        1.88        3.29      0.92 o 
   9   6   1      285.72      302.56      6.82 o 
  10   6   1      347.77      363.97      7.15 o 
  11   6   1       14.30       16.02      1.05 o 
 -11   7   1       25.41       24.56      1.29 o 
 -10   7   1       66.71       60.38      2.27 o 
  -9   7   1     1256.54     1259.80     17.69 o 
  -8   7   1       41.00       30.97      1.86 o 
  -7   7   1      116.97      123.97      3.49 o 
  -6   7   1      281.67      294.19      6.54 o 
  -5   7   1       19.09       18.42      1.31 o 
  -4   7   1       58.05       79.36      2.48 o 
  -3   7   1      768.36      849.88     12.08 o 
  -2   7   1      119.16      127.99      3.53 o 
  -1   7   1       75.49       86.40      2.31 o 
   0   7   1      180.98      221.31      6.70 o 
   1   7   1      359.14      384.82      6.74 o 
   2   7   1      776.28      788.58     11.36 o 
   3   7   1     1237.23     1279.43     16.80 o 
   4   7   1       45.06       45.96      1.95 o 
   5   7   1        6.23        3.74      0.87 o 
   6   7   1      140.48      130.65      3.60 o 
   7   7   1        8.39       11.11      1.29 o 
   8   7   1       70.23       79.38      2.76 o 
   9   7   1        4.89        4.52      0.99 o 
  10   7   1      117.88      124.48      3.71 o 
 -11   8   1       76.54       83.14      2.61 o 
 -10   8   1        2.40        2.34      0.85 o 
  -9   8   1       72.87       72.70      2.61 o 
  -8   8   1     1305.57     1303.82     18.22 o 
  -7   8   1       98.48      100.40      3.17 o 
  -6   8   1       90.27       81.86      2.89 o 
  -5   8   1        0.37        0.98      0.67 o 
  -4   8   1      271.99      288.78      6.31 o 
  -3   8   1      238.87      239.02      5.48 o 
  -2   8   1      371.57      382.25      7.18 o 
  -1   8   1      169.81      204.19      4.86 o 
   0   8   1      239.53      261.94      5.65 o 
   1   8   1     1012.74     1177.48     15.84 o 
   2   8   1      232.06      261.19      5.76 o 
   3   8   1        0.01        0.62      0.88 o 
   4   8   1       96.94      101.21      3.02 o 
   5   8   1       66.24       75.79      2.70 o 
   6   8   1        1.19       -0.61      1.21 o 
   7   8   1        1.76        0.37      1.14 o 
   8   8   1       56.62       63.57      2.46 o 
   9   8   1        1.08        2.22      0.71 o 
  10   8   1      198.78      215.72      4.62 o 
 -10   9   1       15.55       14.05      1.08 o 
  -9   9   1       64.86       73.79      2.40 o 
  -8   9   1      110.54      108.27      3.12 o 
  -7   9   1      346.14      321.37      7.15 o 
  -6   9   1      708.50      657.30     11.26 o 
  -5   9   1      350.59      364.47      7.66 o 
  -4   9   1      243.67      237.71      5.86 o 
  -3   9   1       48.18       57.34      2.29 o 
  -2   9   1       44.46       50.14      2.12 o 
  -1   9   1     1416.71     1417.61     18.81 o 
   0   9   1      330.37      334.85      4.87 o 
   1   9   1       41.36       38.81      1.86 o 
   2   9   1      164.94      171.15      4.82 o 
   3   9   1        0.39        1.38      0.86 o 
   4   9   1       28.32       21.19      1.58 o 
   5   9   1      248.52      241.94      6.12 o 
   6   9   1      437.46      424.19      8.52 o 
   7   9   1       25.53       23.82      1.68 o 
   8   9   1      509.08      537.00      9.31 o 
   9   9   1       49.01       42.28      1.76 o 
  -9  10   1        7.81       10.05      0.96 o 
  -8  10   1        7.03        9.71      1.08 o 
  -7  10   1        1.18        1.85      0.77 o 
  -6  10   1        0.02        1.83      0.75 o 
  -5  10   1       48.23       45.55      2.16 o 
  -4  10   1      776.17      750.85     12.31 o 
  -3  10   1     1482.64     1354.22     18.76 o 
  -2  10   1       15.44       13.90      1.41 o 
  -1  10   1      230.82      217.82      5.68 o 
   0  10   1      557.08      515.14      6.68 o 
   1  10   1      274.18      266.84      6.31 o 
   2  10   1       36.16       28.16      1.77 o 
   3  10   1        0.15        0.73      1.12 o 
   4  10   1       91.55       85.43      2.98 o 
   5  10   1      321.03      309.67      7.03 o 
   6  10   1      453.40      433.98      8.45 o 
   7  10   1       29.48       24.03      1.46 o 
   8  10   1       17.67       19.76      1.31 o 
   9  10   1       61.49       63.12      1.87 o 
  -8  11   1       11.51       11.46      0.98 o 
  -7  11   1        6.31        5.98      0.93 o 
  -6  11   1      106.46       93.34      2.93 o 
  -5  11   1      485.41      493.57      9.19 o 
  -4  11   1        0.90        3.46      1.07 o 
  -3  11   1       20.39       21.33      1.60 o 
  -2  11   1      100.10       97.33      3.15 o 
  -1  11   1       15.45        9.58      1.26 o 
   0  11   1      556.64      539.86      7.00 o 
   1  11   1       45.73       37.33      2.01 o 
   2  11   1       87.69       99.10      3.13 o 
   3  11   1     1144.52     1033.28     15.42 o 
   4  11   1        0.41        0.36      1.15 o 
   5  11   1      122.58      113.84      3.27 o 
   6  11   1        4.54        0.70      1.26 o 
   7  11   1        3.60        4.64      0.90 o 
   8  11   1        6.06        7.16      0.84 o 
  -7  12   1       31.16       33.40      1.56 o 
  -6  12   1        6.03        6.45      0.93 o 
  -5  12   1        9.70        8.89      1.09 o 
  -4  12   1       97.72       94.41      2.97 o 
  -3  12   1       45.40       40.57      1.97 o 
  -2  12   1      320.12      279.96      6.52 o 
  -1  12   1       79.12       72.51      2.66 o 
   0  12   1        2.54        2.60      0.64 o 
   1  12   1       13.37       13.14      1.30 o 
   2  12   1       45.76       33.23      1.86 o 
   3  12   1        6.90        5.16      0.89 o 
   4  12   1       18.73       12.53      1.26 o 
   5  12   1        0.01        0.75      0.87 o 
   6  12   1       19.20       20.41      1.24 o 
   7  12   1       33.86       31.47      1.34 o 
  -6  13   1       67.53       70.11      2.00 o 
  -5  13   1      115.31      113.68      3.35 o 
  -4  13   1       20.30       30.05      1.54 o 
  -3  13   1        0.00        0.00      0.98 o 
  -2  13   1        0.18        0.81      0.68 o 
  -1  13   1        0.76        0.63      0.77 o 
   0  13   1       10.97       15.46      0.88 o 
   1  13   1       20.22       19.06      1.46 o 
   2  13   1        8.36        9.92      1.07 o 
   3  13   1        7.32        5.00      0.82 o 
   4  13   1       21.85       22.79      1.36 o 
   5  13   1        3.43        1.76      0.59 o 
  -4  14   1       13.52       15.41      0.99 o 
  -3  14   1        3.27        8.68      0.92 o 
  -2  14   1        1.82        0.93      0.55 o 
  -1  14   1        4.34        3.90      0.81 o 
   0  14   1        3.85        5.71      0.59 o 
   1  14   1       57.24       63.30      2.09 o 
   2  14   1       45.77       50.67      1.81 o 
   3  14   1        7.26        6.85      0.85 o 
   4  14   1        3.50        5.90      0.72 o 
 -13   0   2      150.92      151.91      3.74 o 
 -12   0   2       22.71       25.24      1.59 o 
 -11   0   2      119.30      121.53      3.52 o 
 -10   0   2      122.04      138.50      3.78 o 
  -9   0   2      275.24      267.00      6.25 o 
  -8   0   2      924.93      889.01     13.11 o 
  -7   0   2     1493.30     1439.97     18.26 o 
  -6   0   2     4300.07     4410.18     47.57 o 
  -5   0   2       56.76       57.80      1.60 o 
  -4   0   2      322.17      303.63      4.70 o 
  -3   0   2      467.90      413.51      5.48 o 
  -2   0   2     1152.86     1074.96     11.84 o 
  -1   0   2      365.56      364.94      4.44 o 
   0   0   2     2609.75     2408.51    381.22 o 
   1   0   2     1533.54     1138.67     12.56 o 
   2   0   2    66658.34    71636.37    793.07 o 
   3   0   2    10848.70     9757.23    152.43 o 
   4   0   2      274.99      260.36      4.70 o 
   5   0   2       20.78       16.24      1.02 o 
   6   0   2      198.51      174.55      4.40 o 
   7   0   2       18.25       16.61      1.32 o 
   8   0   2        3.38        3.50      0.90 o 
   9   0   2      316.93      284.88      6.75 o 
  10   0   2       94.61       89.13      2.94 o 
  11   0   2        6.58       10.12      1.12 o 
  12   0   2      172.44      195.56      4.16 o 
 -13   1   2      234.31      243.59      4.91 o 
 -12   1   2       96.55      107.45      3.04 o 
 -11   1   2       30.26       31.30      1.77 o 
 -10   1   2       18.09       19.65      1.47 o 
  -9   1   2      460.66      461.64      8.80 o 
  -8   1   2      115.18      106.13      3.01 o 
  -7   1   2     1059.09     1030.67     14.06 o 
  -6   1   2      153.56      136.42      3.47 o 
  -5   1   2      687.81      641.79      8.80 o 
  -4   1   2        2.32        3.92      0.46 o 
  -3   1   2       56.85       60.36      1.56 o 
  -2   1   2      249.01      237.03      3.38 o 
  -1   1   2     3441.36     3489.99     57.26 o 
   0   1   2     4025.31     3889.75    638.35 o 
   1   1   2      119.12       89.08      1.80 o 
   2   1   2     2368.27     1871.26     20.43 o 
   3   1   2     1482.60     1254.30     14.69 o 
   4   1   2      573.17      434.77      6.70 o 
   5   1   2      204.07      165.93      3.96 o 
   6   1   2       61.10       53.87      1.99 o 
   7   1   2       86.72       70.46      2.50 o 
   8   1   2        0.13        2.47      0.81 o 
   9   1   2      686.45      665.87     11.45 o 
  10   1   2       58.60       68.14      2.54 o 
  11   1   2       10.79       13.86      1.19 o 
  12   1   2       38.83       43.82      1.53 o 
 -13   2   2        9.41        9.39      0.80 o 
 -12   2   2        8.73       12.08      1.12 o 
 -11   2   2      586.73      610.31     10.66 o 
 -10   2   2       48.21       47.29      2.25 o 
  -9   2   2      201.78      190.90      5.31 o 
  -8   2   2       83.12       87.41      2.75 o 
  -7   2   2       25.35       25.50      1.41 o 
  -6   2   2      693.74      718.44     10.26 o 
  -5   2   2        3.04        6.02      0.68 o 
  -4   2   2      374.92      375.74      5.65 o 
  -3   2   2     5836.88     5527.34     96.07 o 
  -2   2   2     1688.05     1646.67     17.90 o 
  -1   2   2        2.19        1.93      0.37 o 
   0   2   2      614.61      675.06     87.64 o 
   1   2   2       77.61       56.17      1.48 o 
   2   2   2        4.06        5.21      0.49 o 
   3   2   2      325.54      223.08      4.02 o 
   4   2   2       15.29        8.29      0.71 o 
   5   2   2       11.14       11.09      0.94 o 
   6   2   2      270.67      244.58      5.42 o 
   7   2   2      174.23      162.28      4.62 o 
   8   2   2       18.40       17.19      1.41 o 
   9   2   2        4.94        0.87      1.29 o 
  10   2   2       11.80       19.70      1.40 o 
  11   2   2       87.83       91.31      2.68 o 
  12   2   2       37.95       47.89      1.59 o 
 -13   3   2      151.27      149.06      3.52 o 
 -12   3   2       37.55       39.38      1.80 o 
 -11   3   2       17.74       17.02      1.48 o 
 -10   3   2      175.38      175.76      5.13 o 
  -9   3   2       15.96       18.92      1.46 o 
  -8   3   2       19.19       21.76      1.44 o 
  -7   3   2        1.62        4.51      0.88 o 
  -6   3   2       17.57       14.86      1.02 o 
  -5   3   2       13.29        9.07      0.78 o 
  -4   3   2     1490.22     1531.72     17.80 o 
  -3   3   2     1631.83     1679.85     18.87 o 
  -2   3   2        2.17        6.08      0.49 o 
  -1   3   2      853.88      958.87     11.14 o 
   0   3   2      611.90      636.99     20.35 o 
   1   3   2        6.64       13.66      0.67 o 
   2   3   2      550.64      485.08      6.76 o 
   3   3   2      313.86      286.80      4.95 o 
   4   3   2      251.07      218.79      4.47 o 
   5   3   2      180.44      148.48      3.84 o 
   6   3   2       17.90       16.10      1.29 o 
   7   3   2       19.28       18.53      1.47 o 
   8   3   2      435.93      423.45      8.49 o 
   9   3   2      297.22      299.73      6.96 o 
  10   3   2        8.76        9.89      1.13 o 
  11   3   2        0.01        0.50      0.85 o 
 -12   4   2        3.35        4.19      0.77 o 
 -11   4   2      201.51      205.41      5.25 o 
 -10   4   2     1619.12     1665.97     22.16 o 
  -9   4   2        0.03        2.53      1.06 o 
  -8   4   2       34.91       34.99      1.79 o 
  -7   4   2      193.29      200.97      4.99 o 
  -6   4   2      186.02      234.31      5.11 o 
  -5   4   2        0.40        0.43      0.66 o 
  -4   4   2       89.88       86.23      2.49 o 
  -3   4   2     1296.33     1280.52     15.21 o 
  -2   4   2      358.75      391.00      5.78 o 
  -1   4   2      628.05      659.96      8.48 o 
   0   4   2       15.17       60.85     64.71 o 
   1   4   2     5201.50     5044.32     98.09 o 
   2   4   2      443.47      471.92      6.93 o 
   3   4   2       74.32       62.48      1.80 o 
   4   4   2        4.13        7.72      0.86 o 
   5   4   2      245.27      243.33      5.30 o 
   6   4   2      478.46      443.78      8.18 o 
   7   4   2      548.76      527.75      9.54 o 
   8   4   2      605.70      614.56     10.80 o 
   9   4   2       12.82        9.20      1.22 o 
  10   4   2       32.87       39.88      1.98 o 
  11   4   2        8.88       14.09      1.17 o 
 -12   5   2       18.54       20.20      1.25 o 
 -11   5   2       38.79       46.73      2.05 o 
 -10   5   2       19.46       18.52      1.60 o 
  -9   5   2      147.84      158.88      4.92 o 
  -8   5   2      162.47      169.60      5.00 o 
  -7   5   2       73.48       72.24      2.52 o 
  -6   5   2      806.98      838.10     12.25 o 
  -5   5   2        0.30        1.19      0.54 o 
  -4   5   2      611.16      745.32     10.43 o 
  -3   5   2      125.60      175.53      3.78 o 
  -2   5   2        5.95        4.56      0.60 o 
  -1   5   2       64.49       81.26      2.28 o 
   0   5   2     2772.37     3237.96     33.24 o 
   1   5   2      336.62      337.09      5.60 o 
   2   5   2      160.75      141.32      3.38 o 
   3   5   2     1473.93     1517.63     18.54 o 
   4   5   2       25.39       26.46      1.37 o 
   5   5   2      900.70      880.65     12.86 o 
   6   5   2      269.30      248.85      5.91 o 
   7   5   2        4.55        5.08      1.00 o 
   8   5   2        1.72        5.39      1.02 o 
   9   5   2        0.00        0.47      0.98 o 
  10   5   2       26.45       29.68      1.57 o 
  11   5   2        6.97        8.52      0.86 o 
 -12   6   2        7.14        8.86      0.85 o 
 -11   6   2      231.77      240.62      5.49 o 
 -10   6   2       49.03       38.93      1.95 o 
  -9   6   2      761.72      756.43     12.39 o 
  -8   6   2       23.56       24.91      1.68 o 
  -7   6   2      232.22      232.54      5.76 o 
  -6   6   2        0.69       26.75      1.60 o 
  -5   6   2      151.71      158.74      4.22 o 
  -4   6   2     1817.52     2039.28     24.20 o 
  -3   6   2       34.05       32.94      1.41 o 
  -2   6   2      531.95      573.09      8.51 o 
  -1   6   2      684.85      777.39     10.60 o 
   0   6   2     1431.56     1571.57     25.64 o 
   1   6   2      673.36      815.59     11.14 o 
   2   6   2      100.01      124.38      3.42 o 
   3   6   2       97.29       83.46      2.40 o 
   4   6   2      108.70      115.07      3.55 o 
   5   6   2        0.01        0.53      0.94 o 
   6   6   2       78.72       75.94      2.68 o 
   7   6   2     1441.25     1449.60     19.90 o 
   8   6   2       35.68       37.67      1.99 o 
   9   6   2      264.72      270.64      6.26 o 
  10   6   2      154.99      161.25      4.30 o 
  11   6   2       19.46       24.45      1.19 o 
 -11   7   2      360.95      390.34      7.00 o 
 -10   7   2       31.60       33.08      1.76 o 
  -9   7   2      373.26      375.55      7.83 o 
  -8   7   2      384.72      402.54      8.27 o 
  -7   7   2        0.45        0.12      1.11 o 
  -6   7   2       13.35       14.76      1.35 o 
  -5   7   2       23.89       23.05      1.38 o 
  -4   7   2       47.78       65.50      2.20 o 
  -3   7   2       21.19       18.07      1.15 o 
  -2   7   2      962.16     1044.65     13.98 o 
  -1   7   2      115.44      106.97      3.18 o 
   0   7   2     2035.79     2445.22     49.98 o 
   1   7   2       18.85       23.05      1.31 o 
   2   7   2       65.25       79.28      2.36 o 
   3   7   2       17.35       23.47      1.40 o 
   4   7   2       10.58       10.25      1.10 o 
   5   7   2       60.63       55.55      2.35 o 
   6   7   2      207.21      215.75      5.67 o 
   7   7   2       46.68       49.66      2.22 o 
   8   7   2      351.55      347.29      7.45 o 
   9   7   2      128.08      129.85      4.00 o 
  10   7   2        0.41        1.62      0.65 o 
 -11   8   2       21.12       22.05      1.19 o 
 -10   8   2      106.30      102.59      2.85 o 
  -9   8   2       14.14       13.20      1.28 o 
  -8   8   2       63.68       67.93      2.64 o 
  -7   8   2      891.22      870.77     13.66 o 
  -6   8   2       81.63       76.18      2.72 o 
  -5   8   2       82.86       74.72      2.64 o 
  -4   8   2       95.47       93.88      2.83 o 
  -3   8   2       23.06       29.57      1.62 o 
  -2   8   2      323.37      343.25      6.74 o 
  -1   8   2      763.12      727.60     11.06 o 
   0   8   2       13.40       19.48      2.80 o 
   1   8   2       83.43       76.81      2.45 o 
   2   8   2      114.71      121.26      3.23 o 
   3   8   2      112.74      108.71      3.12 o 
   4   8   2      386.66      412.11      8.15 o 
   5   8   2        8.83       10.92      1.14 o 
   6   8   2      226.18      244.61      6.19 o 
   7   8   2      384.78      389.40      8.09 o 
   8   8   2       21.95       23.65      1.58 o 
   9   8   2       84.25       80.67      2.48 o 
  10   8   2      146.98      155.28      3.70 o 
 -10   9   2       10.49       11.81      1.04 o 
  -9   9   2       42.52       45.04      1.95 o 
  -8   9   2       50.95       47.29      2.16 o 
  -7   9   2      168.48      173.35      5.06 o 
  -6   9   2        5.60        7.24      1.04 o 
  -5   9   2      238.92      217.50      5.64 o 
  -4   9   2        5.07        3.74      0.98 o 
  -3   9   2      177.60      176.12      4.87 o 
  -2   9   2      214.39      197.04      5.16 o 
  -1   9   2      145.23      147.42      4.36 o 
   0   9   2       48.37       44.22      2.24 o 
   1   9   2       24.58       23.98      1.57 o 
   2   9   2      263.13      280.98      6.43 o 
   3   9   2      402.61      422.85      8.36 o 
   4   9   2      424.13      416.96      8.43 o 
   5   9   2      328.77      350.59      7.61 o 
   6   9   2       16.79       14.00      1.35 o 
   7   9   2       17.83       20.34      1.51 o 
   8   9   2       52.97       54.85      2.12 o 
   9   9   2       79.84       86.25      2.36 o 
  -9  10   2       12.30       11.01      1.06 o 
  -8  10   2       51.13       51.51      2.00 o 
  -7  10   2      476.45      459.36      8.73 o 
  -6  10   2      139.11      127.54      3.66 o 
  -5  10   2       46.88       50.35      2.23 o 
  -4  10   2        7.34        7.20      1.25 o 
  -3  10   2        0.28       -0.24      1.21 o 
  -2  10   2      190.88      167.44      4.96 o 
  -1  10   2        4.92        3.87      1.12 o 
   0  10   2      191.99      190.28      3.82 o 
   1  10   2      335.14      345.50      7.41 o 
   2  10   2       30.99       31.41      1.84 o 
   3  10   2      150.15      161.10      4.89 o 
   4  10   2        0.67        1.65      1.06 o 
   5  10   2       38.89       40.90      2.08 o 
   6  10   2      431.06      446.97      8.53 o 
   7  10   2        2.38        3.40      0.84 o 
   8  10   2      263.43      290.98      5.71 o 
  -9  11   2       28.03       26.90      1.23 o 
  -8  11   2       97.80       92.03      2.54 o 
  -7  11   2        0.40        0.10      0.96 o 
  -6  11   2      102.75       83.55      2.82 o 
  -5  11   2      152.50      126.18      3.50 o 
  -4  11   2       99.87       93.87      3.09 o 
  -3  11   2       58.99       62.65      2.49 o 
  -2  11   2        0.19       -1.17      1.17 o 
  -1  11   2      126.87      101.01      3.21 o 
   0  11   2      189.93      178.45      3.64 o 
   1  11   2      452.40      421.73      8.53 o 
   2  11   2       11.70       11.66      1.26 o 
   3  11   2      326.08      305.91      6.99 o 
   4  11   2      977.70     1000.68     14.95 o 
   5  11   2       25.45       21.96      1.56 o 
   6  11   2       45.31       51.61      2.08 o 
   7  11   2       68.39       81.73      2.34 o 
  -8  12   2       14.82       13.67      0.87 o 
  -7  12   2       44.47       40.89      1.66 o 
  -6  12   2       24.16       29.04      1.54 o 
  -5  12   2       39.77       36.26      1.71 o 
  -4  12   2       11.51       13.27      1.35 o 
  -3  12   2       40.05       27.09      1.69 o 
  -2  12   2      356.24      300.31      6.79 o 
  -1  12   2       70.12       77.33      2.72 o 
   0  12   2      122.81      115.62      2.38 o 
   1  12   2      121.21      124.72      3.51 o 
   2  12   2       60.59       43.11      2.00 o 
   3  12   2        6.94        5.34      1.10 o 
   4  12   2        2.60        0.91      1.07 o 
   5  12   2        0.05        1.65      0.76 o 
   6  12   2       48.51       53.40      1.88 o 
  -6  13   2        5.87        4.81      0.84 o 
  -5  13   2       48.29       43.05      1.71 o 
  -4  13   2       11.07       15.46      1.21 o 
  -3  13   2        2.51        0.29      0.76 o 
  -2  13   2        1.88        3.97      0.87 o 
  -1  13   2        4.29       11.04      1.16 o 
   0  13   2       20.11       23.70      1.03 o 
   1  13   2       53.35       66.55      2.35 o 
   2  13   2       65.96       67.52      2.28 o 
   3  13   2       33.23       29.85      1.57 o 
   4  13   2        6.86        8.81      1.03 o 
   5  13   2       27.61       27.63      1.31 o 
  -4  14   2        0.36        0.06      0.68 o 
  -3  14   2       53.47       47.35      1.74 o 
  -2  14   2       23.84       26.17      1.34 o 
  -1  14   2       26.35       26.60      1.37 o 
   0  14   2      111.34      111.95      2.36 o 
   1  14   2        0.44       -0.30      0.63 o 
   2  14   2        0.71        0.51      0.53 o 
   3  14   2      110.66      120.06      3.17 o 
 -13   1   3        3.12        4.31      0.76 o 
 -12   1   3       73.71       68.21      2.43 o 
 -11   1   3       51.38       47.64      2.23 o 
 -10   1   3      563.86      541.76      9.97 o 
  -9   1   3      122.01      121.50      3.43 o 
  -8   1   3      648.09      697.72     11.04 o 
  -7   1   3      385.79      348.20      6.56 o 
  -6   1   3      128.18      141.72      3.53 o 
  -5   1   3       22.29       22.80      1.07 o 
  -4   1   3     1394.07     1343.91     15.58 o 
  -3   1   3     3462.76     3526.18     70.78 o 
  -2   1   3    12385.62    13085.97    173.74 o 
  -1   1   3    14889.85    17389.98    216.31 o 
   0   1   3    11126.74    11248.04   1649.87 o 
   1   1   3    69618.85    78638.70    867.78 o 
   2   1   3     3284.60     2766.34     29.86 o 
   3   1   3     2457.87     1986.44     22.52 o 
   4   1   3      279.96      269.52      5.11 o 
   5   1   3      136.00      141.48      3.78 o 
   6   1   3      368.11      353.73      7.00 o 
   7   1   3        0.17       -0.35      1.00 o 
   8   1   3        7.62       10.69      1.20 o 
   9   1   3       29.60       25.18      1.79 o 
  10   1   3       62.60       72.27      2.53 o 
  11   1   3       46.42       50.46      1.90 o 
 -13   2   3        3.18        3.95      0.67 o 
 -12   2   3      400.87      417.62      7.91 o 
 -11   2   3        3.27        4.39      1.11 o 
 -10   2   3      320.73      332.09      7.37 o 
  -9   2   3      112.10      112.46      3.30 o 
  -8   2   3      368.58      371.31      7.37 o 
  -7   2   3      206.95      218.67      5.00 o 
  -6   2   3     2128.02     2168.89     25.18 o 
  -5   2   3       53.59       64.38      1.80 o 
  -4   2   3      341.63      365.26      5.61 o 
  -3   2   3     2067.88     2143.50     23.41 o 
  -2   2   3      296.64      297.35      4.38 o 
  -1   2   3     1974.94     2039.66     21.99 o 
   0   2   3      599.54      558.63     61.52 o 
   1   2   3     1516.14     1251.10     14.38 o 
   2   2   3        2.69        3.42      0.47 o 
   3   2   3        1.36        1.05      0.53 o 
   4   2   3      166.25      156.72      3.73 o 
   5   2   3      485.11      419.57      7.41 o 
   6   2   3      307.99      277.10      6.14 o 
   7   2   3        9.04       11.05      1.11 o 
   8   2   3       34.92       30.69      1.88 o 
   9   2   3        0.69        0.49      0.82 o 
  10   2   3       14.15       14.61      1.21 o 
  11   2   3       10.01       16.42      1.17 o 
 -13   3   3        0.44        1.03      0.58 o 
 -12   3   3       96.28      100.36      2.84 o 
 -11   3   3      244.93      258.75      6.28 o 
 -10   3   3      109.78      107.12      3.36 o 
  -9   3   3       68.10       62.33      2.48 o 
  -8   3   3        0.20        2.25      0.78 o 
  -7   3   3       24.55       20.23      1.33 o 
  -6   3   3      102.99      105.91      3.20 o 
  -5   3   3        0.06        3.30      0.53 o 
  -4   3   3      472.58      546.06      7.76 o 
  -3   3   3       87.46       94.95      2.36 o 
  -2   3   3      297.52      301.15      4.66 o 
  -1   3   3      512.27      523.23      6.94 o 
   0   3   3     4347.11     4340.84    217.52 o 
   1   3   3     1145.57      933.23     11.42 o 
   2   3   3       13.02        6.29      0.65 o 
   3   3   3      209.50      168.86      3.73 o 
   4   3   3       43.93       41.80      1.60 o 
   5   3   3      722.41      638.36     10.00 o 
   6   3   3       61.26       55.33      2.16 o 
   7   3   3      104.07       97.88      3.08 o 
   8   3   3       13.73       14.10      1.47 o 
   9   3   3        7.31        7.00      1.21 o 
  10   3   3       16.35       19.35      1.35 o 
  11   3   3       29.81       40.82      1.62 o 
 -13   4   3       53.34       60.87      1.78 o 
 -12   4   3       53.92       61.10      2.16 o 
 -11   4   3        0.05        1.21      0.86 o 
 -10   4   3       47.69       49.12      2.34 o 
  -9   4   3      279.78      274.24      6.55 o 
  -8   4   3      110.80      107.73      3.15 o 
  -7   4   3      229.50      251.21      5.67 o 
  -6   4   3        4.04        5.01      0.80 o 
  -5   4   3     1190.90     1371.52     17.05 o 
  -4   4   3      880.46      937.16     12.16 o 
  -3   4   3      459.93      498.94      7.27 o 
  -2   4   3      648.30      764.09      9.86 o 
  -1   4   3      109.85      131.79      2.86 o 
   0   4   3      299.30      293.15      8.79 o 
   1   4   3       36.44       36.49      1.28 o 
   2   4   3      451.74      413.33      6.56 o 
   3   4   3       63.58       59.90      1.85 o 
   4   4   3      103.61       97.42      2.61 o 
   5   4   3      128.91      118.81      3.72 o 
   6   4   3      254.95      263.51      6.12 o 
   7   4   3       99.40       99.45      3.15 o 
   8   4   3       14.71       15.47      1.39 o 
   9   4   3       29.14       30.21      1.75 o 
  10   4   3       48.06       56.33      2.11 o 
  11   4   3       40.09       48.70      1.69 o 
 -12   5   3       43.53       38.74      1.67 o 
 -11   5   3       42.28       39.97      1.90 o 
 -10   5   3      982.99     1007.73     15.17 o 
  -9   5   3        6.82        8.43      1.39 o 
  -8   5   3       70.11       66.03      2.56 o 
  -7   5   3       89.33       99.90      2.97 o 
  -6   5   3      501.36      526.85      8.88 o 
  -5   5   3       14.48       18.77      1.19 o 
  -4   5   3      140.84      173.46      4.01 o 
  -3   5   3      755.73      810.43     10.93 o 
  -2   5   3      279.78      303.91      5.31 o 
  -1   5   3      161.44      174.43      3.71 o 
   0   5   3     3286.96     3694.95    139.69 o 
   1   5   3      218.96      234.35      4.58 o 
   2   5   3      693.65      732.39     10.32 o 
   3   5   3      200.99      205.42      4.61 o 
   4   5   3       25.95       29.84      1.52 o 
   5   5   3     1065.47      976.40     14.17 o 
   6   5   3      598.35      595.95     10.38 o 
   7   5   3      400.18      402.11      8.24 o 
   8   5   3       89.70       98.01      3.13 o 
   9   5   3       25.41       26.46      1.63 o 
  10   5   3        5.86        9.30      1.08 o 
 -12   6   3        0.50        2.67      0.81 o 
 -11   6   3        1.05        0.88      1.09 o 
 -10   6   3       86.53       84.94      2.97 o 
  -9   6   3       15.19       12.02      1.44 o 
  -8   6   3       68.97       79.97      2.89 o 
  -7   6   3      269.41      269.30      6.31 o 
  -6   6   3      121.69      120.53      3.24 o 
  -5   6   3        2.68        3.94      0.71 o 
  -4   6   3        2.04        2.03      0.60 o 
  -3   6   3       18.60       16.34      1.05 o 
  -2   6   3      672.78      803.56     11.13 o 
  -1   6   3      647.87      771.93     10.74 o 
   0   6   3      255.46      268.75      3.69 o 
   1   6   3       56.61       64.62      2.02 o 
   2   6   3       37.64       43.86      1.71 o 
   3   6   3     1790.89     1963.99     23.88 o 
   4   6   3       33.06       37.96      1.83 o 
   5   6   3        4.70        7.18      1.05 o 
   6   6   3       16.94       18.06      1.50 o 
   7   6   3       12.19       10.49      1.33 o 
   8   6   3       64.84       65.86      2.55 o 
   9   6   3        0.23       -0.70      0.88 o 
  10   6   3       57.17       66.23      2.17 o 
 -11   7   3        4.04        2.22      0.79 o 
 -10   7   3        4.18        3.76      1.10 o 
  -9   7   3       46.44       53.17      2.28 o 
  -8   7   3      309.32      312.73      7.15 o 
  -7   7   3        0.27        0.61      1.11 o 
  -6   7   3      380.17      367.77      7.54 o 
  -5   7   3       25.27       18.46      1.36 o 
  -4   7   3       41.27       37.91      1.72 o 
  -3   7   3     1203.90     1292.70     16.92 o 
  -2   7   3        1.29        8.92      0.95 o 
  -1   7   3      267.74      290.18      5.80 o 
   0   7   3        0.10        1.86      1.18 o 
   1   7   3      980.11     1006.65     13.89 o 
   2   7   3      115.88      111.86      2.95 o 
   3   7   3       37.77       44.14      1.91 o 
   4   7   3      777.03      800.79     12.50 o 
   5   7   3       79.74       79.06      2.73 o 
   6   7   3      424.80      446.96      8.85 o 
   7   7   3       50.00       46.60      2.21 o 
   8   7   3      107.68      109.52      3.17 o 
   9   7   3        0.31        0.77      0.71 o 
  10   7   3       53.70       60.91      1.84 o 
 -11   8   3       40.88       39.83      1.60 o 
 -10   8   3       50.54       56.63      2.15 o 
  -9   8   3      282.69      289.42      6.64 o 
  -8   8   3       16.40       19.91      1.58 o 
  -7   8   3      122.18      120.05      3.51 o 
  -6   8   3      385.36      378.94      7.91 o 
  -5   8   3      462.98      503.85      9.23 o 
  -4   8   3        8.33       13.72      1.26 o 
  -3   8   3       26.48       48.00      1.98 o 
  -2   8   3      531.13      569.62      9.55 o 
  -1   8   3        0.66       -0.49      0.88 o 
   0   8   3      460.43      475.55     14.21 o 
   1   8   3        8.11       12.75      1.12 o 
   2   8   3      297.90      309.09      6.63 o 
   3   8   3       14.06       15.69      1.32 o 
   4   8   3      157.62      172.07      4.98 o 
   5   8   3       67.14       66.10      2.60 o 
   6   8   3       44.13       47.60      2.26 o 
   7   8   3       79.82       87.27      2.87 o 
   8   8   3       43.20       53.71      2.11 o 
   9   8   3       11.09        9.73      0.96 o 
 -10   9   3       18.60       20.96      1.29 o 
  -9   9   3       84.06       83.53      2.69 o 
  -8   9   3      200.58      196.26      5.34 o 
  -7   9   3        0.36        0.13      1.06 o 
  -6   9   3      316.09      313.65      7.13 o 
  -5   9   3      174.41      160.82      4.90 o 
  -4   9   3      499.49      508.93      9.40 o 
  -3   9   3     1570.65     1613.93     21.30 o 
  -2   9   3       77.63       91.95      2.95 o 
  -1   9   3      276.47      264.10      6.19 o 
   0   9   3       62.78       66.07      3.37 o 
   1   9   3      506.22      510.76      9.31 o 
   2   9   3      493.34      511.33      9.39 o 
   3   9   3       37.66       33.44      1.82 o 
   4   9   3       22.22       19.63      1.57 o 
   5   9   3      183.33      211.86      5.66 o 
   6   9   3        0.13        1.25      0.71 o 
   7   9   3        0.00        1.24      0.73 o 
   8   9   3      201.60      234.41      5.20 o 
   9   9   3        2.12        2.09      0.62 o 
 -10  10   3       26.10       18.19      1.06 o 
  -9  10   3        0.46        1.28      0.79 o 
  -8  10   3        6.18        6.66      1.04 o 
  -7  10   3       11.75        7.73      1.04 o 
  -6  10   3      187.43      198.96      5.46 o 
  -5  10   3      125.01      127.76      3.66 o 
  -4  10   3      493.78      500.63      9.52 o 
  -3  10   3      442.91      421.46      8.53 o 
  -2  10   3      327.24      341.59      7.49 o 
  -1  10   3     3743.26     3891.99     44.86 o 
   0  10   3      359.70      314.89      5.00 o 
   1  10   3       12.96       10.76      1.26 o 
   2  10   3      835.71      804.69     12.95 o 
   3  10   3     1999.06     2089.47     26.62 o 
   4  10   3       13.48       16.67      1.42 o 
   5  10   3       99.14       92.86      2.98 o 
   6  10   3      166.00      171.83      4.73 o 
   7  10   3        0.47        1.43      0.76 o 
   8  10   3      119.42      126.19      3.31 o 
  -9  11   3       12.92       21.37      1.10 o 
  -8  11   3       84.21       91.80      2.58 o 
  -7  11   3      160.00      178.35      4.78 o 
  -6  11   3       88.29       93.95      2.96 o 
  -5  11   3       41.05       46.88      2.22 o 
  -4  11   3      122.21       91.42      3.09 o 
  -3  11   3     2008.37     1916.93     24.85 o 
  -2  11   3      317.30      296.52      7.01 o 
  -1  11   3      310.78      323.73      7.32 o 
   0  11   3        2.79        3.41      0.72 o 
   1  11   3       23.78       24.83      1.74 o 
   2  11   3       14.67       14.22      1.37 o 
   3  11   3       15.79       20.48      1.51 o 
   4  11   3       22.72       20.36      1.51 o 
   5  11   3      996.98     1009.62     14.55 o 
   6  11   3       27.46       25.49      1.52 o 
   7  11   3        9.85       10.64      0.98 o 
  -8  12   3        0.14       -0.58      0.67 o 
  -7  12   3       26.28       24.42      1.33 o 
  -6  12   3        2.50        2.23      0.84 o 
  -5  12   3       11.14       10.20      1.09 o 
  -4  12   3       46.47       48.65      2.16 o 
  -3  12   3       76.89       73.59      2.60 o 
  -2  12   3      427.98      413.41      8.31 o 
  -1  12   3       52.10       42.75      2.09 o 
   0  12   3       38.91       33.53      1.30 o 
   1  12   3       28.75       27.12      1.61 o 
   2  12   3        0.01        2.74      1.00 o 
   3  12   3       21.22       22.77      1.56 o 
   4  12   3      125.16      117.83      3.72 o 
   5  12   3       59.13       58.04      2.03 o 
   6  12   3        5.21        4.13      0.77 o 
  -6  13   3        7.65        6.94      0.87 o 
  -5  13   3        5.03        3.49      0.85 o 
  -4  13   3       10.15       16.37      1.18 o 
  -3  13   3       11.04       14.98      1.19 o 
  -2  13   3       31.56       22.55      1.49 o 
  -1  13   3       56.52       43.49      1.96 o 
   0  13   3        4.80        5.51      1.68 o 
   1  13   3       74.30       73.99      2.45 o 
   2  13   3        0.98        2.34      0.77 o 
   3  13   3       25.52       21.06      1.29 o 
   4  13   3        0.93        0.37      0.60 o 
  -4  14   3       52.66       48.69      1.65 o 
  -3  14   3       34.16       36.84      1.58 o 
  -2  14   3        1.24       -0.59      0.78 o 
  -1  14   3        0.06        1.67      0.68 o 
   0  14   3       51.76       57.97      3.18 o 
   1  14   3        0.09       -0.07      0.65 o 
   2  14   3       74.71       87.50      2.72 o 
 -13   0   4       66.78       66.81      2.18 o 
 -12   0   4        0.22       -0.75      1.05 o 
 -11   0   4      625.19      591.57     10.57 o 
 -10   0   4      228.89      209.62      5.69 o 
  -9   0   4      342.75      350.37      7.45 o 
  -8   0   4      491.87      520.01      9.09 o 
  -7   0   4      103.40      106.41      3.33 o 
  -6   0   4      233.60      209.02      4.47 o 
  -5   0   4      666.60      695.12      9.52 o 
  -4   0   4      543.50      524.95      7.35 o 
  -3   0   4    13363.03    14779.50    204.98 o 
  -2   0   4     4054.03     4785.72     87.21 o 
  -1   0   4     2748.48     3556.59     37.38 o 
   0   0   4    14383.68    16253.28   2869.45 o 
   1   0   4     2100.83     1798.05     20.12 o 
   2   0   4      870.70      834.90     10.72 o 
   3   0   4      524.06      492.60      7.53 o 
   4   0   4      459.48      360.14      6.47 o 
   5   0   4       54.33       55.62      2.03 o 
   6   0   4        2.75       16.20      1.23 o 
   7   0   4      113.57      100.99      3.18 o 
   8   0   4      229.26      263.81      6.50 o 
   9   0   4      403.82      404.57      8.12 o 
  10   0   4        4.19       10.73      1.10 o 
  11   0   4        3.77        5.96      0.70 o 
 -13   1   4        5.56        5.48      0.78 o 
 -12   1   4       63.17       72.03      2.52 o 
 -11   1   4      304.04      306.61      7.04 o 
 -10   1   4      355.65      338.81      7.57 o 
  -9   1   4       55.54       53.12      2.28 o 
  -8   1   4      217.64      219.91      5.36 o 
  -7   1   4     2515.67     2591.60     30.13 o 
  -6   1   4       62.11       57.28      1.88 o 
  -5   1   4     1883.12     1988.36     22.80 o 
  -4   1   4     1920.25     1914.19     21.59 o 
  -3   1   4      539.52      516.90      7.02 o 
  -2   1   4      606.64      603.99      7.74 o 
  -1   1   4     1784.43     2032.25     22.16 o 
   0   1   4     2204.06     2040.82    348.09 o 
   1   1   4     1785.37     1467.44     16.84 o 
   2   1   4     4089.23     3433.68     37.07 o 
   3   1   4       95.00       74.98      2.03 o 
   4   1   4      189.80      158.96      3.94 o 
   5   1   4      110.59       97.67      2.76 o 
   6   1   4       53.88       51.97      2.10 o 
   7   1   4       84.05       77.01      2.74 o 
   8   1   4       93.73       93.50      3.10 o 
   9   1   4      113.78      128.17      3.53 o 
  10   1   4        2.72        1.37      0.66 o 
  11   1   4       86.92       98.33      2.89 o 
 -13   2   4        1.37        1.50      0.66 o 
 -12   2   4        0.42        0.28      0.92 o 
 -11   2   4       26.14       28.73      1.75 o 
 -10   2   4      214.85      218.71      5.89 o 
  -9   2   4     1050.05     1078.65     15.79 o 
  -8   2   4        4.58        7.57      0.96 o 
  -7   2   4        8.28        7.72      0.93 o 
  -6   2   4      123.17      136.13      3.62 o 
  -5   2   4      155.60      165.71      3.74 o 
  -4   2   4      119.60      146.77      3.22 o 
  -3   2   4     4256.66     4813.07     95.03 o 
  -2   2   4     1073.82     1127.06     13.25 o 
  -1   2   4     2553.19     2865.81     30.72 o 
   0   2   4        0.43      293.76    309.21 o 
   1   2   4        0.84        2.13      0.48 o 
   2   2   4      510.03      404.65      6.34 o 
   3   2   4      183.41      185.39      4.09 o 
   4   2   4      456.24      390.80      6.95 o 
   5   2   4      797.80      683.38     10.73 o 
   6   2   4       25.89       23.51      1.54 o 
   7   2   4       53.80       44.66      2.13 o 
   8   2   4       39.38       43.21      2.11 o 
   9   2   4       48.80       39.05      1.98 o 
  10   2   4        6.10        8.37      1.03 o 
  11   2   4        1.18        2.45      0.58 o 
 -13   3   4       18.81       22.87      1.24 o 
 -12   3   4       30.33       29.18      1.59 o 
 -11   3   4      441.13      463.98      8.93 o 
 -10   3   4      155.71      152.18      4.06 o 
  -9   3   4      139.72      141.46      3.78 o 
  -8   3   4       10.89       13.54      1.19 o 
  -7   3   4      241.82      244.04      5.49 o 
  -6   3   4      452.87      536.08      8.58 o 
  -5   3   4       10.48       15.73      1.04 o 
  -4   3   4       15.00       17.27      0.98 o 
  -3   3   4      177.90      173.19      3.52 o 
  -2   3   4       31.44       41.44      1.28 o 
  -1   3   4       13.66       11.13      0.69 o 
   0   3   4      125.56      120.18     11.76 o 
   1   3   4       25.07       24.12      1.06 o 
   2   3   4       50.17       44.24      1.51 o 
   3   3   4        2.96        2.54      0.61 o 
   4   3   4        3.18        5.08      0.75 o 
   5   3   4        4.52        7.40      0.92 o 
   6   3   4      242.30      213.80      5.51 o 
   7   3   4       26.14       24.08      1.64 o 
   8   3   4        4.36        5.12      0.87 o 
   9   3   4       22.40       24.51      1.61 o 
  10   3   4       55.24       58.17      2.08 o 
 -13   4   4       22.56       18.41      1.09 o 
 -12   4   4        3.54        0.94      0.99 o 
 -11   4   4      563.10      628.65     10.79 o 
 -10   4   4        0.13       -1.04      1.04 o 
  -9   4   4        0.83        1.75      1.07 o 
  -8   4   4      882.66      843.41     13.07 o 
  -7   4   4     1185.44     1148.24     15.89 o 
  -6   4   4      827.31      843.31     12.17 o 
  -5   4   4     1173.14     1344.95     16.96 o 
  -4   4   4     1132.29     1278.03     15.87 o 
  -3   4   4      465.68      512.26      7.63 o 
  -2   4   4      336.36      369.50      5.93 o 
  -1   4   4      406.20      383.28      6.07 o 
   0   4   4      118.74      157.02     43.57 o 
   1   4   4      114.67       92.46      2.67 o 
   2   4   4      345.66      309.11      5.67 o 
   3   4   4       93.20       93.84      2.53 o 
   4   4   4      499.44      439.14      7.86 o 
   5   4   4       15.65       16.92      1.39 o 
   6   4   4      195.17      177.66      5.11 o 
   7   4   4      129.45      128.52      3.64 o 
   8   4   4       56.67       55.75      2.34 o 
   9   4   4       19.75       16.09      1.43 o 
  10   4   4        5.53        7.26      0.92 o 
 -12   5   4        0.06        0.42      0.90 o 
 -11   5   4      277.10      273.98      6.37 o 
 -10   5   4      322.15      321.87      7.27 o 
  -9   5   4       15.59       15.14      1.35 o 
  -8   5   4      162.22      161.20      4.81 o 
  -7   5   4        4.60        7.19      1.13 o 
  -6   5   4      103.87      101.03      2.84 o 
  -5   5   4        0.34        2.72      0.86 o 
  -4   5   4      435.76      509.87      8.15 o 
  -3   5   4      313.50      386.41      6.56 o 
  -2   5   4      655.45      760.54     10.48 o 
  -1   5   4     1519.24     1787.72     20.99 o 
   0   5   4      135.72      125.04      4.10 o 
   1   5   4        1.02        2.73      0.58 o 
   2   5   4      482.26      533.74      8.52 o 
   3   5   4       43.83       44.90      1.83 o 
   4   5   4       56.42       55.03      2.12 o 
   5   5   4      263.61      270.12      6.26 o 
   6   5   4      352.88      339.08      7.37 o 
   7   5   4       22.96       21.12      1.64 o 
   8   5   4       99.88      102.43      3.16 o 
   9   5   4        0.25        1.38      0.74 o 
  10   5   4       38.71       46.19      1.74 o 
 -12   6   4      140.12      162.92      4.02 o 
 -11   6   4        0.12        1.54      0.73 o 
 -10   6   4      484.77      515.34      9.54 o 
  -9   6   4      298.72      299.68      6.99 o 
  -8   6   4      697.77      683.66     11.61 o 
  -7   6   4      680.37      684.23     11.38 o 
  -6   6   4       16.37       14.26      1.20 o 
  -5   6   4     1764.46     1908.21     23.54 o 
  -4   6   4       32.26       26.51      1.39 o 
  -3   6   4       49.02       59.90      1.97 o 
  -2   6   4      809.30      929.09     12.70 o 
  -1   6   4      392.01      452.05      7.52 o 
   0   6   4      232.49      260.54      3.77 o 
   1   6   4        0.17       -0.51      0.75 o 
   2   6   4       43.31       51.72      1.97 o 
   3   6   4      142.77      148.38      4.22 o 
   4   6   4      388.81      395.76      7.78 o 
   5   6   4      302.18      297.49      6.80 o 
   6   6   4       12.58       12.52      1.39 o 
   7   6   4       62.23       56.58      2.46 o 
   8   6   4        0.30        2.88      0.91 o 
   9   6   4      136.04      155.90      4.27 o 
  10   6   4      128.10      160.08      3.75 o 
 -12   7   4       83.65       93.81      2.70 o 
 -11   7   4        1.10        1.59      0.84 o 
 -10   7   4        0.11       -0.11      0.97 o 
  -9   7   4      996.11      976.44     14.89 o 
  -8   7   4        5.81        8.55      1.21 o 
  -7   7   4     1031.69     1024.27     15.37 o 
  -6   7   4      914.41      997.04     14.78 o 
  -5   7   4       13.36       12.52      1.21 o 
  -4   7   4      417.93      406.07      7.66 o 
  -3   7   4       20.74       12.76      1.10 o 
  -2   7   4       54.94       65.93      2.20 o 
  -1   7   4       17.36       21.94      1.36 o 
   0   7   4      519.66      584.50      6.70 o 
   1   7   4       14.29       22.71      1.31 o 
   2   7   4      959.69     1111.00     15.51 o 
   3   7   4        0.59        1.48      0.93 o 
   4   7   4      295.42      302.82      6.79 o 
   5   7   4        6.80        7.13      1.21 o 
   6   7   4        4.85        5.66      1.05 o 
   7   7   4       27.26       30.49      1.77 o 
   8   7   4       16.82       20.78      1.40 o 
   9   7   4        6.62        6.77      0.88 o 
 -11   8   4       91.96       95.46      2.96 o 
 -10   8   4       74.72       68.20      2.36 o 
  -9   8   4        4.65        2.62      0.96 o 
  -8   8   4      681.01      660.67     11.41 o 
  -7   8   4      147.65      136.87      3.81 o 
  -6   8   4       60.22       51.37      2.37 o 
  -5   8   4      969.36      918.72     14.03 o 
  -4   8   4        7.91       13.49      1.22 o 
  -3   8   4      338.14      331.72      6.92 o 
  -2   8   4     1130.07     1163.07     16.18 o 
  -1   8   4       99.61       92.22      2.78 o 
   0   8   4        8.36       13.72      5.34 o 
   1   8   4       74.34       78.94      2.62 o 
   2   8   4        5.56        7.93      1.07 o 
   3   8   4       59.09       55.27      2.32 o 
   4   8   4        2.09        1.49      0.88 o 
   5   8   4       25.90       24.47      1.74 o 
   6   8   4      104.59      111.46      3.36 o 
   7   8   4      102.68      103.59      3.08 o 
   8   8   4        1.95        1.55      0.71 o 
   9   8   4       66.55       69.77      1.99 o 
 -10   9   4       65.56       72.06      2.22 o 
  -9   9   4       23.93       32.95      1.68 o 
  -8   9   4      286.63      295.86      6.79 o 
  -7   9   4      188.85      190.34      5.39 o 
  -6   9   4       37.89       46.24      2.17 o 
  -5   9   4      646.32      638.76     11.13 o 
  -4   9   4       20.09       16.82      1.47 o 
  -3   9   4      398.32      419.64      8.33 o 
  -2   9   4       90.61       87.84      2.88 o 
  -1   9   4      167.91      171.01      4.93 o 
   0   9   4       14.59       18.36      1.03 o 
   1   9   4        8.99       14.13      1.34 o 
   2   9   4       47.53       53.76      2.35 o 
   3   9   4      171.24      188.55      5.36 o 
   4   9   4       12.07       10.93      1.33 o 
   5   9   4      135.98      153.55      4.75 o 
   6   9   4        9.14        9.91      1.09 o 
   7   9   4      100.50      101.92      2.85 o 
   8   9   4        2.15        2.37      0.78 o 
 -10  10   4      138.58      144.38      3.44 o 
  -9  10   4       30.35       26.43      1.45 o 
  -8  10   4        0.18        0.21      0.89 o 
  -7  10   4        4.89        4.63      0.93 o 
  -6  10   4      245.32      226.88      5.84 o 
  -5  10   4       11.69       12.28      1.27 o 
  -4  10   4       88.32       86.78      3.00 o 
  -3  10   4     1280.10     1280.16     18.18 o 
  -2  10   4      450.23      472.13      9.16 o 
  -1  10   4       95.51       98.02      3.20 o 
   0  10   4        4.72        4.66      0.98 o 
   1  10   4      125.44      118.99      3.53 o 
   2  10   4      165.44      154.44      4.08 o 
   3  10   4       43.12       45.35      2.20 o 
   4  10   4        2.48        4.21      1.01 o 
   5  10   4       25.79       28.98      1.75 o 
   6  10   4       33.20       39.79      1.90 o 
   7  10   4       62.17       70.28      2.23 o 
  -9  11   4        9.03        8.93      0.81 o 
  -8  11   4       15.36       18.83      1.23 o 
  -7  11   4       24.87       24.91      1.51 o 
  -6  11   4       60.92       61.18      2.37 o 
  -5  11   4        0.05       -0.24      1.04 o 
  -4  11   4       14.73       11.54      1.27 o 
  -3  11   4      141.59      135.86      3.74 o 
  -2  11   4      452.48      439.03      8.82 o 
  -1  11   4      217.65      215.39      5.80 o 
   0  11   4       27.95       34.32      2.30 o 
   1  11   4      104.77       99.31      3.15 o 
   2  11   4       40.45       41.66      2.06 o 
   3  11   4        0.40        0.69      0.78 o 
   4  11   4        1.17        2.81      0.82 o 
   5  11   4       13.20       13.01      1.26 o 
   6  11   4      171.97      180.66      4.34 o 
  -8  12   4        9.67       13.01      0.93 o 
  -7  12   4        1.07       -0.08      0.88 o 
  -6  12   4       38.93       33.57      1.68 o 
  -5  12   4       16.10       12.17      1.21 o 
  -4  12   4       72.05       69.17      2.46 o 
  -3  12   4       90.63      100.84      3.08 o 
  -2  12   4       45.58       49.36      2.19 o 
  -1  12   4       17.60       18.84      1.44 o 
   0  12   4      404.27      380.78     11.34 o 
   1  12   4       65.44       69.90      2.58 o 
   2  12   4       47.30       33.99      1.77 o 
   3  12   4      364.21      354.47      7.11 o 
   4  12   4       99.85      105.08      2.88 o 
   5  12   4        0.01        0.41      0.85 o 
  -6  13   4       25.05       27.66      1.35 o 
  -5  13   4       65.55       60.21      2.03 o 
  -4  13   4       48.84       50.00      1.95 o 
  -3  13   4       35.61       33.66      1.64 o 
  -2  13   4       21.97       27.97      1.56 o 
  -1  13   4      135.39      118.98      3.15 o 
   0  13   4       45.91       42.86      1.33 o 
   1  13   4        0.15       -0.09      0.78 o 
   2  13   4        3.79        8.09      0.87 o 
   3  13   4        1.13        0.71      0.90 o 
   4  13   4        1.51        0.95      0.75 o 
  -4  14   4        3.87        2.15      0.61 o 
  -3  14   4        1.78        1.68      0.58 o 
  -2  14   4       14.58       18.75      1.10 o 
  -1  14   4       26.67       30.28      1.39 o 
   0  14   4        3.45        6.00      0.51 o 
   1  14   4       46.18       49.18      1.71 o 
 -13   1   5       12.68       18.50      1.29 o 
 -12   1   5       18.40       19.52      1.44 o 
 -11   1   5        0.53        1.99      0.88 o 
 -10   1   5      345.58      358.03      7.77 o 
  -9   1   5       42.34       45.84      2.11 o 
  -8   1   5      295.85      276.72      6.17 o 
  -7   1   5      144.18      152.84      4.13 o 
  -6   1   5     1606.58     1816.68     21.81 o 
  -5   1   5     2703.08     3054.26     33.81 o 
  -4   1   5      570.31      609.21      8.53 o 
  -3   1   5      118.08      135.53      3.01 o 
  -2   1   5     2110.56     2341.25     25.76 o 
  -1   1   5      132.04      143.22      3.04 o 
   0   1   5       98.30      117.18     22.28 o 
   1   1   5     1029.74      844.82     10.98 o 
   2   1   5      159.75      137.30      3.40 o 
   3   1   5    12757.23    11898.43    207.47 o 
   4   1   5      880.80      808.86     11.88 o 
   5   1   5       31.20       29.46      1.59 o 
   6   1   5       10.95        8.43      1.11 o 
   7   1   5      279.84      247.77      6.17 o 
   8   1   5      158.38      145.01      4.57 o 
   9   1   5        3.33        1.88      0.71 o 
  10   1   5       18.09       21.07      1.27 o 
 -13   2   5      133.01      126.71      3.57 o 
 -12   2   5      127.20      107.18      3.08 o 
 -11   2   5      394.38      379.36      7.95 o 
 -10   2   5      699.12      650.36     11.38 o 
  -9   2   5      149.01      156.08      4.74 o 
  -8   2   5      324.21      312.80      6.72 o 
  -7   2   5       88.14      104.04      2.83 o 
  -6   2   5      101.45      101.92      3.14 o 
  -5   2   5      137.67      121.34      3.25 o 
  -4   2   5      746.41      815.71     10.82 o 
  -3   2   5     1167.45     1201.09     14.53 o 
  -2   2   5      631.05      654.18      8.79 o 
  -1   2   5      355.15      395.28      6.05 o 
   0   2   5      112.17      111.68     17.19 o 
   1   2   5       68.73       59.07      1.72 o 
   2   2   5      304.64      245.54      4.86 o 
   3   2   5      368.65      318.64      6.09 o 
   4   2   5      390.55      345.62      6.72 o 
   5   2   5        2.00        3.82      0.79 o 
   6   2   5        6.11        6.78      1.06 o 
   7   2   5       94.25       86.01      2.97 o 
   8   2   5      104.98       95.69      3.07 o 
   9   2   5        4.85        4.62      0.90 o 
  10   2   5      148.00      165.29      4.12 o 
 -13   3   5      115.12      118.51      3.38 o 
 -12   3   5        2.37        3.31      0.86 o 
 -11   3   5       23.55       25.70      1.71 o 
 -10   3   5     1237.03     1212.94     17.52 o 
  -9   3   5      835.74      794.54     12.78 o 
  -8   3   5       43.77       45.90      2.08 o 
  -7   3   5      270.61      302.27      6.32 o 
  -6   3   5        0.38       -0.43      0.74 o 
  -5   3   5       25.73       46.47      1.67 o 
  -4   3   5       51.72       65.22      1.89 o 
  -3   3   5       62.23       66.64      1.83 o 
  -2   3   5      357.14      396.75      6.27 o 
  -1   3   5     1260.85     1368.57     16.36 o 
   0   3   5      116.79       89.32     11.70 o 
   1   3   5     1463.40     1169.55     14.69 o 
   2   3   5       36.95       24.29      1.23 o 
   3   3   5      235.99      202.86      4.69 o 
   4   3   5      395.58      339.58      6.79 o 
   5   3   5      131.51      121.38      3.33 o 
   6   3   5      160.35      166.90      4.96 o 
   7   3   5       14.47       10.92      1.23 o 
   8   3   5       14.07       11.58      1.15 o 
   9   3   5        7.59        7.49      0.99 o 
  10   3   5        2.01        2.62      0.61 o 
 -13   4   5       22.63       22.38      1.16 o 
 -12   4   5        2.47        4.17      0.97 o 
 -11   4   5      310.03      325.63      7.16 o 
 -10   4   5      183.83      192.87      5.50 o 
  -9   4   5        1.51        2.85      0.88 o 
  -8   4   5        8.99        8.75      1.12 o 
  -7   4   5       35.81       41.04      1.90 o 
  -6   4   5       70.85       72.13      2.32 o 
  -5   4   5      462.14      496.79      8.16 o 
  -4   4   5      158.60      168.17      3.98 o 
  -3   4   5      933.84     1091.60     13.96 o 
  -2   4   5     1440.66     1577.30     18.82 o 
  -1   4   5       87.00       97.72      2.77 o 
   0   4   5       18.48       14.31      1.79 o 
   1   4   5      131.94      129.26      3.40 o 
   2   4   5      236.01      207.74      4.69 o 
   3   4   5        2.16        1.80      0.72 o 
   4   4   5       16.49       18.11      1.35 o 
   5   4   5       25.63       29.37      1.70 o 
   6   4   5      166.57      156.94      4.82 o 
   7   4   5       19.44       23.08      1.65 o 
   8   4   5       76.95       79.58      2.72 o 
   9   4   5       38.01       37.89      1.70 o 
  10   4   5        2.53        2.44      0.67 o 
 -12   5   5      313.68      343.41      6.62 o 
 -11   5   5      192.98      196.18      5.20 o 
 -10   5   5      177.01      165.52      4.95 o 
  -9   5   5       81.52       79.80      2.87 o 
  -8   5   5      365.99      342.72      7.37 o 
  -7   5   5     1034.16     1031.03     15.00 o 
  -6   5   5       63.36       72.82      2.45 o 
  -5   5   5      159.33      150.68      4.08 o 
  -4   5   5     1271.75     1472.45     18.50 o 
  -3   5   5       78.62       90.53      2.43 o 
  -2   5   5      158.37      149.41      3.77 o 
  -1   5   5      940.84     1090.42     14.23 o 
   0   5   5      422.61      524.94     14.28 o 
   1   5   5       16.50       11.83      1.01 o 
   2   5   5       31.21       28.74      1.50 o 
   3   5   5       19.12       20.98      1.31 o 
   4   5   5      723.27      662.92     10.96 o 
   5   5   5       15.27       17.31      1.43 o 
   6   5   5      545.76      543.01      9.99 o 
   7   5   5      148.24      148.82      4.62 o 
   8   5   5       60.04       60.39      2.34 o 
   9   5   5        0.01        0.77      0.58 o 
 -12   6   5       18.98       18.23      1.17 o 
 -11   6   5      169.01      194.50      4.94 o 
 -10   6   5       52.83       48.94      2.18 o 
  -9   6   5       40.81       38.89      2.06 o 
  -8   6   5      382.93      404.47      8.32 o 
  -7   6   5      254.66      294.93      6.69 o 
  -6   6   5        0.35       -0.22      1.00 o 
  -5   6   5       76.29       84.99      2.65 o 
  -4   6   5      152.98      156.05      4.21 o 
  -3   6   5       92.40      108.20      3.36 o 
  -2   6   5        2.37       10.31      0.96 o 
  -1   6   5      725.84      813.58     11.76 o 
   0   6   5       12.71       16.23      1.49 o 
   1   6   5     1470.92     1678.60     21.04 o 
   2   6   5        6.38        8.44      1.06 o 
   3   6   5       48.25       50.86      2.12 o 
   4   6   5      383.35      383.74      7.87 o 
   5   6   5       59.44       59.91      2.44 o 
   6   6   5       38.86       41.34      2.11 o 
   7   6   5        2.94        5.34      1.07 o 
   8   6   5        0.98        1.24      0.78 o 
   9   6   5       22.95       27.15      1.38 o 
 -12   7   5       69.37       72.17      2.02 o 
 -11   7   5      111.62      121.65      3.68 o 
 -10   7   5       47.07       41.58      2.00 o 
  -9   7   5      630.76      578.56     10.38 o 
  -8   7   5       15.01       20.23      1.60 o 
  -7   7   5       68.82       65.39      2.55 o 
  -6   7   5       76.16       66.67      2.54 o 
  -5   7   5      145.87      162.97      4.76 o 
  -4   7   5      294.73      309.27      6.56 o 
  -3   7   5       10.38       17.87      1.28 o 
  -2   7   5      162.89      168.11      4.53 o 
  -1   7   5     1100.27     1159.45     15.89 o 
   0   7   5     1701.15     1891.55     53.99 o 
   1   7   5        0.22        0.42      0.88 o 
   2   7   5        0.13        2.23      0.75 o 
   3   7   5      174.85      173.64      4.92 o 
   4   7   5        0.92        2.06      0.95 o 
   5   7   5      350.97      365.28      7.84 o 
   6   7   5      188.28      191.81      5.28 o 
   7   7   5        6.89        7.79      1.11 o 
   8   7   5       75.13       84.69      2.54 o 
   9   7   5        3.68        4.28      0.72 o 
 -11   8   5      127.70      145.43      3.70 o 
 -10   8   5        2.03        2.47      0.86 o 
  -9   8   5        1.10       -0.46      1.06 o 
  -8   8   5       41.13       45.52      2.16 o 
  -7   8   5       31.43       34.69      2.03 o 
  -6   8   5       10.63        8.42      1.17 o 
  -5   8   5      184.44      182.49      5.16 o 
  -4   8   5       13.76       14.71      1.38 o 
  -3   8   5       50.16       51.69      2.23 o 
  -2   8   5        7.75        7.88      1.03 o 
  -1   8   5        0.28        1.12      0.74 o 
   0   8   5        1.80        2.32      0.65 o 
   1   8   5      208.68      235.08      5.81 o 
   2   8   5      117.85      118.26      3.41 o 
   3   8   5      105.73      121.91      3.48 o 
   4   8   5      279.55      279.25      6.70 o 
   5   8   5        2.21        3.67      0.93 o 
   6   8   5      183.39      193.86      5.29 o 
   7   8   5        0.16        0.50      0.80 o 
   8   8   5        0.02       -0.63      0.81 o 
 -10   9   5       24.07       25.28      1.34 o 
  -9   9   5       13.87        8.86      1.13 o 
  -8   9   5       15.20       17.29      1.49 o 
  -7   9   5      209.76      204.36      5.64 o 
  -6   9   5     1112.15     1057.01     15.85 o 
  -5   9   5      170.50      174.88      5.20 o 
  -4   9   5       80.59       72.42      2.71 o 
  -3   9   5        0.00       -0.61      1.17 o 
  -2   9   5      132.89      124.35      3.57 o 
  -1   9   5      148.59      162.87      4.95 o 
   0   9   5       23.52       21.82      1.10 o 
   1   9   5        7.34        6.17      1.12 o 
   2   9   5      501.79      501.92      9.52 o 
   3   9   5       72.82       86.96      2.98 o 
   4   9   5      144.37      162.47      4.93 o 
   5   9   5       20.80       20.19      1.57 o 
   6   9   5        0.58        1.09      1.21 o 
   7   9   5      226.97      260.83      5.45 o 
 -10  10   5        2.95        5.10      0.73 o 
  -9  10   5       36.49       38.71      1.69 o 
  -8  10   5      119.52      112.75      3.10 o 
  -7  10   5      135.91      127.55      3.48 o 
  -6  10   5       14.31       13.11      1.21 o 
  -5  10   5      104.31       89.53      3.07 o 
  -4  10   5      814.64      732.37     12.27 o 
  -3  10   5       30.82       27.63      1.86 o 
  -2  10   5      338.27      344.56      7.56 o 
  -1  10   5      100.62       97.88      3.14 o 
   0  10   5       11.64        9.45      0.90 o 
   1  10   5      966.56      988.71     15.05 o 
   2  10   5      468.62      470.50      9.08 o 
   3  10   5      121.73      144.58      3.83 o 
   4  10   5       65.99       63.14      2.51 o 
   5  10   5     1195.64     1329.48     17.82 o 
   6  10   5       77.74       75.58      2.44 o 
   7  10   5        9.21        9.80      1.06 o 
  -9  11   5       14.41       15.96      0.99 o 
  -8  11   5        3.18        6.64      0.84 o 
  -7  11   5        0.42        2.58      0.80 o 
  -6  11   5       39.18       35.43      1.80 o 
  -5  11   5        1.24        2.78      0.88 o 
  -4  11   5       20.61       20.85      1.53 o 
  -3  11   5       32.05       36.38      2.00 o 
  -2  11   5      141.32      126.08      3.57 o 
  -1  11   5      779.61      714.59     12.00 o 
   0  11   5        0.24        3.20      2.65 o 
   1  11   5      131.99      136.67      3.69 o 
   2  11   5        0.65        2.51      0.94 o 
   3  11   5       35.88       31.58      1.83 o 
   4  11   5       97.91       97.62      2.91 o 
   5  11   5        1.14       -0.08      1.10 o 
   6  11   5        8.52       10.02      1.06 o 
  -8  12   5        0.07        0.17      0.60 o 
  -7  12   5       32.76       36.73      1.51 o 
  -6  12   5        0.27        1.87      0.69 o 
  -5  12   5        0.82        0.49      1.04 o 
  -4  12   5       80.49       79.20      2.60 o 
  -3  12   5        7.06        5.30      0.91 o 
  -2  12   5        3.15        5.32      1.06 o 
  -1  12   5        1.56        1.92      0.85 o 
   0  12   5      195.63      193.01      4.61 o 
   1  12   5        6.00        9.68      1.09 o 
   2  12   5        0.00        1.92      0.87 o 
   3  12   5       14.23       16.97      1.33 o 
   4  12   5       31.98       31.70      1.48 o 
  -6  13   5        4.61        5.13      0.77 o 
  -5  13   5       89.61      114.54      3.29 o 
  -4  13   5        0.26       -0.41      0.77 o 
  -3  13   5        8.14        8.13      1.04 o 
  -2  13   5       16.64       15.80      1.17 o 
  -1  13   5        5.94       10.50      1.07 o 
   0  13   5        4.39        7.30      0.73 o 
   1  13   5        0.79        0.79      0.93 o 
   2  13   5       14.05        8.91      1.07 o 
   3  13   5       34.25       29.69      1.40 o 
  -3  14   5       33.59       41.46      1.46 o 
  -2  14   5       17.68       18.59      1.08 o 
  -1  14   5       25.63       30.23      1.30 o 
   0  14   5       43.01       53.36      1.22 o 
 -13   0   6        1.15        0.72      0.74 o 
 -12   0   6        9.38       10.40      1.17 o 
 -11   0   6      314.12      283.20      6.63 o 
 -10   0   6      277.14      245.40      6.23 o 
  -9   0   6     2063.77     1996.10     25.35 o 
  -8   0   6        2.08        1.08      0.73 o 
  -7   0   6       46.16       65.81      2.25 o 
  -6   0   6      109.48       85.52      2.39 o 
  -5   0   6     2598.99     2848.81     31.98 o 
  -4   0   6      751.52      900.91     11.84 o 
  -3   0   6     1514.04     1726.50     20.05 o 
  -2   0   6      631.08      681.71      9.27 o 
  -1   0   6       29.03       38.49      1.35 o 
   0   0   6      597.74      702.18    105.84 o 
   1   0   6     5810.16     5309.77     56.62 o 
   2   0   6    30866.83    30564.89    420.89 o 
   3   0   6      366.28      291.77      5.97 o 
   4   0   6      171.94      150.72      4.30 o 
   5   0   6      186.93      165.72      4.80 o 
   6   0   6        4.72        7.00      1.04 o 
   7   0   6        2.96        2.97      0.99 o 
   8   0   6       12.33       13.07      1.17 o 
   9   0   6        0.64        1.60      0.64 o 
  10   0   6       91.28      106.02      2.92 o 
 -13   1   6       56.16       56.90      1.99 o 
 -12   1   6        0.67        0.63      0.89 o 
 -11   1   6      203.17      183.34      5.25 o 
 -10   1   6      200.31      204.67      5.56 o 
  -9   1   6       46.98       49.50      2.27 o 
  -8   1   6      130.02      113.60      3.16 o 
  -7   1   6        4.89       11.97      1.08 o 
  -6   1   6      418.27      405.10      7.14 o 
  -5   1   6     3657.03     4079.03     44.42 o 
  -4   1   6       19.25       20.43      1.09 o 
  -3   1   6       22.35       37.89      1.36 o 
  -2   1   6      147.77      173.68      3.67 o 
  -1   1   6       45.75       50.99      1.58 o 
   0   1   6       61.76       64.89     11.77 o 
   1   1   6      359.87      318.38      5.74 o 
   2   1   6      829.72      722.27     10.54 o 
   3   1   6      106.98       78.41      2.46 o 
   4   1   6      542.49      473.91      8.54 o 
   5   1   6        0.02       -1.15      1.15 o 
   6   1   6       18.50       19.55      1.46 o 
   7   1   6        0.82        0.66      0.84 o 
   8   1   6        0.26        0.45      0.85 o 
   9   1   6       28.43       32.97      1.58 o 
  10   1   6        7.20        6.45      0.68 o 
 -13   2   6        6.67        8.57      0.91 o 
 -12   2   6       29.16       26.80      1.63 o 
 -11   2   6       11.81       10.65      1.28 o 
 -10   2   6       94.87       83.61      2.99 o 
  -9   2   6      460.56      449.20      8.74 o 
  -8   2   6        1.31        2.58      0.78 o 
  -7   2   6      191.80      187.26      4.74 o 
  -6   2   6       32.94       50.57      1.89 o 
  -5   2   6       46.26       59.24      1.88 o 
  -4   2   6     1429.12     1618.17     19.36 o 
  -3   2   6      147.91      168.05      3.73 o 
  -2   2   6       24.60       27.73      1.20 o 
  -1   2   6      125.70      162.48      3.64 o 
   0   2   6       69.68       84.74     20.28 o 
   1   2   6      492.35      384.24      6.61 o 
   2   2   6      760.27      748.60     10.91 o 
   3   2   6      182.55      158.74      4.30 o 
   4   2   6        9.54        8.01      1.04 o 
   5   2   6       30.99       31.25      1.76 o 
   6   2   6      130.25      129.09      3.60 o 
   7   2   6      128.12      138.52      3.85 o 
   8   2   6        3.60        4.80      0.85 o 
   9   2   6       24.01       30.18      1.47 o 
 -13   3   6        2.16        2.91      0.74 o 
 -12   3   6        0.28       -0.97      0.97 o 
 -11   3   6      144.76      140.19      3.77 o 
 -10   3   6       11.87       13.61      1.38 o 
  -9   3   6        1.92        3.52      1.10 o 
  -8   3   6        4.97        3.80      0.90 o 
  -7   3   6       51.41       64.65      2.29 o 
  -6   3   6      183.22      241.97      5.36 o 
  -5   3   6      638.73      711.77     10.49 o 
  -4   3   6     1147.07     1287.29     16.21 o 
  -3   3   6        5.01       10.62      0.88 o 
  -2   3   6      115.46      114.21      3.07 o 
  -1   3   6      522.01      527.98      8.03 o 
   0   3   6      197.42      191.02     32.42 o 
   1   3   6      205.59      169.52      4.07 o 
   2   3   6      222.98      191.93      4.59 o 
   3   3   6        1.99        1.84      0.71 o 
   4   3   6       23.59       23.16      1.50 o 
   5   3   6      113.54      102.54      3.17 o 
   6   3   6        3.72        4.57      0.82 o 
   7   3   6       55.04       56.26      2.40 o 
   8   3   6       89.79       93.05      2.85 o 
   9   3   6        0.54        1.48      0.64 o 
 -13   4   6       11.25       17.05      0.99 o 
 -12   4   6       19.04       17.16      1.28 o 
 -11   4   6      159.21      137.04      3.66 o 
 -10   4   6      243.75      204.87      5.55 o 
  -9   4   6      110.91      104.52      3.23 o 
  -8   4   6      279.65      256.64      6.28 o 
  -7   4   6      113.16       96.04      2.90 o 
  -6   4   6       66.44       82.92      2.59 o 
  -5   4   6      183.30      188.36      4.57 o 
  -4   4   6      206.32      195.55      4.50 o 
  -3   4   6      697.28      808.25     11.33 o 
  -2   4   6      609.05      687.38      9.98 o 
  -1   4   6       77.16       98.42      3.02 o 
   0   4   6       33.85       45.22      7.33 o 
   1   4   6      267.89      224.22      4.99 o 
   2   4   6      365.54      317.92      6.38 o 
   3   4   6      231.02      205.92      5.15 o 
   4   4   6      311.64      287.82      6.53 o 
   5   4   6      511.14      449.84      8.80 o 
   6   4   6        4.36        6.63      1.03 o 
   7   4   6       11.12       13.90      1.30 o 
   8   4   6       20.62       25.16      1.58 o 
   9   4   6      143.32      172.64      4.23 o 
 -12   5   6        0.04        0.50      0.94 o 
 -11   5   6      138.39      129.64      3.43 o 
 -10   5   6        1.14        1.21      0.87 o 
  -9   5   6      404.37      377.85      7.96 o 
  -8   5   6      848.83      814.06     12.97 o 
  -7   5   6      266.44      268.73      6.29 o 
  -6   5   6       45.47       46.02      1.96 o 
  -5   5   6      228.57      202.30      4.91 o 
  -4   5   6      272.95      317.15      6.28 o 
  -3   5   6      244.32      272.52      5.62 o 
  -2   5   6     1005.89     1108.79     14.76 o 
  -1   5   6     1335.08     1459.26     18.44 o 
   0   5   6      117.03      132.37      7.80 o 
   1   5   6      180.25      180.03      4.58 o 
   2   5   6       18.97       14.83      1.34 o 
   3   5   6      170.09      154.14      4.57 o 
   4   5   6      483.85      452.74      8.79 o 
   5   5   6      129.37      125.74      3.59 o 
   6   5   6       13.18       10.22      1.31 o 
   7   5   6       10.16        9.83      1.13 o 
   8   5   6       35.75       31.65      1.58 o 
   9   5   6        7.35        7.09      0.85 o 
 -12   6   6       13.13       17.10      1.15 o 
 -11   6   6        0.19        0.88      0.98 o 
 -10   6   6       26.60       34.26      1.83 o 
  -9   6   6      391.38      365.25      7.85 o 
  -8   6   6        3.94        4.42      0.96 o 
  -7   6   6       50.97       59.10      2.37 o 
  -6   6   6      309.92      300.70      6.65 o 
  -5   6   6      408.42      408.22      7.84 o 
  -4   6   6      105.07      101.34      2.89 o 
  -3   6   6      299.45      327.41      6.59 o 
  -2   6   6      314.55      386.49      7.24 o 
  -1   6   6      182.76      194.44      4.78 o 
   0   6   6      360.91      440.07      5.66 o 
   1   6   6      175.28      174.42      4.67 o 
   2   6   6        5.54        4.49      0.99 o 
   3   6   6      271.51      258.10      6.16 o 
   4   6   6      995.95      989.54     14.96 o 
   5   6   6       50.78       52.25      2.35 o 
   6   6   6       79.42       80.23      2.80 o 
   7   6   6        1.78        1.87      0.83 o 
   8   6   6        3.20        1.44      0.69 o 
 -12   7   6      115.84      144.52      3.40 o 
 -11   7   6       14.89       17.04      1.25 o 
 -10   7   6      128.30      135.21      4.18 o 
  -9   7   6       26.85       23.55      1.57 o 
  -8   7   6       64.22       58.91      2.55 o 
  -7   7   6      159.24      129.99      3.70 o 
  -6   7   6       61.84       73.75      2.65 o 
  -5   7   6      124.59      118.56      3.34 o 
  -4   7   6      441.84      456.71      8.57 o 
  -3   7   6       15.25       16.65      1.40 o 
  -2   7   6      179.43      193.40      4.98 o 
  -1   7   6        1.13        2.07      0.65 o 
   0   7   6        8.96       22.71     10.45 o 
   1   7   6        0.56        2.18      0.78 o 
   2   7   6      133.44      146.97      4.55 o 
   3   7   6      130.25      140.94      3.76 o 
   4   7   6      239.09      269.29      6.60 o 
   5   7   6        4.24        7.26      1.21 o 
   6   7   6       31.01       38.48      1.93 o 
   7   7   6        0.00        1.47      0.74 o 
   8   7   6       18.45       21.26      1.27 o 
 -11   8   6        2.15        4.70      0.75 o 
 -10   8   6       48.72       57.78      2.12 o 
  -9   8   6       82.57       78.27      2.70 o 
  -8   8   6        6.04        4.70      1.05 o 
  -7   8   6      862.19      804.11     13.01 o 
  -6   8   6      105.98       99.22      3.22 o 
  -5   8   6        0.03        5.90      0.99 o 
  -4   8   6      299.72      307.20      6.91 o 
  -3   8   6       18.47       16.79      1.44 o 
  -2   8   6      627.09      646.45     10.95 o 
  -1   8   6        0.05       -0.59      1.08 o 
   0   8   6      312.30      308.56      4.89 o 
   1   8   6        6.20        6.27      1.05 o 
   2   8   6        0.43       24.57      1.69 o 
   3   8   6        0.24        0.66      0.77 o 
   4   8   6      177.21      180.61      5.16 o 
   5   8   6       43.25       51.52      2.21 o 
   6   8   6       40.56       40.76      1.97 o 
   7   8   6       68.00       74.30      2.28 o 
 -10   9   6       37.45       31.36      1.51 o 
  -9   9   6        8.55        5.08      0.87 o 
  -8   9   6       33.90       35.90      1.89 o 
  -7   9   6       67.66       82.02      2.81 o 
  -6   9   6      156.80      154.68      4.80 o 
  -5   9   6       50.98       47.23      2.25 o 
  -4   9   6      603.34      627.26     11.00 o 
  -3   9   6        3.23        5.23      1.18 o 
  -2   9   6      178.64      160.13      4.93 o 
  -1   9   6      450.24      486.71      9.32 o 
   0   9   6      685.71      710.38     14.52 o 
   1   9   6        2.74        6.71      0.97 o 
   2   9   6       17.57       18.98      1.63 o 
   3   9   6       24.91       24.48      1.79 o 
   4   9   6      218.88      233.75      5.82 o 
   5   9   6        0.53        1.82      0.83 o 
   6   9   6       15.36       16.72      1.31 o 
   7   9   6       22.64       17.51      1.22 o 
 -10  10   6       37.62       45.51      1.53 o 
  -9  10   6       50.08       50.98      1.90 o 
  -8  10   6       70.97       78.72      2.53 o 
  -7  10   6       15.91       14.62      1.23 o 
  -6  10   6       23.13       27.89      1.75 o 
  -5  10   6        5.91        8.57      1.21 o 
  -4  10   6     1057.36     1029.35     15.50 o 
  -3  10   6      126.61      125.16      3.65 o 
  -2  10   6      461.93      458.46      9.07 o 
  -1  10   6      273.54      281.72      6.76 o 
   0  10   6       10.37       12.77      1.18 o 
   1  10   6      209.14      214.83      5.72 o 
   2  10   6       68.63       76.14      2.79 o 
   3  10   6      339.87      359.28      7.47 o 
   4  10   6       97.30      105.81      3.14 o 
   5  10   6        4.27        6.07      1.10 o 
   6  10   6       73.10       67.23      2.16 o 
  -9  11   6        1.14        0.26      0.49 o 
  -8  11   6        9.20        8.52      0.84 o 
  -7  11   6        3.95        5.19      1.00 o 
  -6  11   6        1.05        1.10      0.73 o 
  -5  11   6       81.08       78.91      2.69 o 
  -4  11   6        2.39        3.78      0.89 o 
  -3  11   6      245.90      237.45      6.04 o 
  -2  11   6      200.49      203.49      5.48 o 
  -1  11   6        0.03       -0.36      0.89 o 
   0  11   6      819.05      810.63     18.46 o 
   1  11   6      323.09      310.71      6.82 o 
   2  11   6        1.76        2.77      1.00 o 
   3  11   6      269.12      268.50      5.97 o 
   4  11   6      297.23      284.90      5.89 o 
   5  11   6        3.90        2.65      0.98 o 
  -7  12   6        2.68        6.96      0.80 o 
  -6  12   6       47.56       68.40      2.19 o 
  -5  12   6       10.31        8.75      0.99 o 
  -4  12   6       27.29       31.07      1.65 o 
  -3  12   6      239.59      203.29      5.17 o 
  -2  12   6       18.60       27.91      1.70 o 
  -1  12   6        3.81        1.85      0.78 o 
   0  12   6       25.09       23.41      1.10 o 
   1  12   6       39.65       35.80      1.82 o 
   2  12   6       59.55       54.72      2.10 o 
   3  12   6        7.79       15.81      1.34 o 
   4  12   6        8.84        7.46      1.01 o 
  -5  13   6        5.51        7.15      0.79 o 
  -4  13   6       91.26       91.71      2.90 o 
  -3  13   6      114.71      112.77      3.42 o 
  -2  13   6        0.05        0.24      0.74 o 
  -1  13   6       88.23       83.15      2.42 o 
   0  13   6       14.68       19.61      0.89 o 
   1  13   6        4.25        3.52      0.89 o 
   2  13   6       28.45       24.45      1.37 o 
 -13   1   7        0.02        0.46      0.72 o 
 -12   1   7       14.43       15.70      1.29 o 
 -11   1   7       95.77       99.70      3.14 o 
 -10   1   7       60.86       47.80      2.18 o 
  -9   1   7      357.73      314.09      7.05 o 
  -8   1   7      648.24      664.92     11.00 o 
  -7   1   7       85.71       89.45      2.69 o 
  -6   1   7     2319.99     2475.85     29.06 o 
  -5   1   7     2741.83     3042.79     34.40 o 
  -4   1   7      785.58      894.18     12.20 o 
  -3   1   7     1916.91     2227.07     25.68 o 
  -2   1   7      297.45      328.28      5.86 o 
  -1   1   7      235.02      272.59      5.27 o 
   0   1   7      375.28      435.33     72.82 o 
   1   1   7       20.42       22.12      1.27 o 
   2   1   7       18.16       19.64      1.33 o 
   3   1   7       53.23       43.88      1.92 o 
   4   1   7       24.57       21.00      1.50 o 
   5   1   7      279.82      246.63      6.13 o 
   6   1   7        0.83        1.31      0.82 o 
   7   1   7       26.99       28.20      1.70 o 
   8   1   7        2.06        1.76      0.73 o 
   9   1   7      129.28      129.04      3.42 o 
 -13   2   7       95.97       97.12      3.05 o 
 -12   2   7       47.50       43.06      1.93 o 
 -11   2   7       42.07       45.78      2.05 o 
 -10   2   7      333.06      292.10      6.88 o 
  -9   2   7     1334.53     1216.07     17.35 o 
  -8   2   7       16.70       14.88      1.34 o 
  -7   2   7      257.07      274.08      6.06 o 
  -6   2   7      587.09      588.89      9.54 o 
  -5   2   7        3.54        5.79      0.83 o 
  -4   2   7     1912.33     2028.62     23.98 o 
  -3   2   7       34.47       38.64      1.54 o 
  -2   2   7      265.49      265.50      5.23 o 
  -1   2   7       45.04       54.10      1.83 o 
   0   2   7      352.64      364.46     58.50 o 
   1   2   7      369.76      313.41      6.12 o 
   2   2   7      385.11      329.47      6.58 o 
   3   2   7      276.60      244.45      5.72 o 
   4   2   7        2.34        1.54      0.92 o 
   5   2   7      136.08      122.07      3.48 o 
   6   2   7       66.14       67.45      2.62 o 
   7   2   7        0.18       -0.52      0.81 o 
   8   2   7        0.19        0.18      0.85 o 
   9   2   7        8.48       13.23      0.94 o 
 -13   3   7       68.11       77.00      2.16 o 
 -12   3   7       26.65       31.83      1.65 o 
 -11   3   7      185.30      159.39      4.80 o 
 -10   3   7      458.59      419.67      8.56 o 
  -9   3   7        0.21        1.98      0.97 o 
  -8   3   7     1257.69     1295.20     17.98 o 
  -7   3   7      946.28      948.89     13.95 o 
  -6   3   7      875.90      907.80     13.18 o 
  -5   3   7      610.05      645.90     10.05 o 
  -4   3   7      310.09      375.04      6.81 o 
  -3   3   7      401.68      504.98      8.16 o 
  -2   3   7      287.76      356.41      6.47 o 
  -1   3   7      190.10      197.15      4.53 o 
   0   3   7        0.35        0.90      0.42 o 
   1   3   7       25.90       43.08      1.84 o 
   2   3   7       16.17       11.75      1.12 o 
   3   3   7      116.23       97.10      2.93 o 
   4   3   7      280.97      258.46      6.25 o 
   5   3   7       24.91       23.91      1.71 o 
   6   3   7       24.70       27.60      1.72 o 
   7   3   7        3.18        3.20      0.89 o 
   8   3   7        2.30        1.28      0.67 o 
   9   3   7       70.99       81.85      2.15 o 
 -13   4   7        4.37        1.68      0.61 o 
 -12   4   7      100.56      111.36      2.94 o 
 -11   4   7       15.14       14.46      1.32 o 
 -10   4   7      107.43       92.04      3.05 o 
  -9   4   7      641.38      607.39     10.76 o 
  -8   4   7      193.92      209.58      5.61 o 
  -7   4   7        0.01       -1.02      1.05 o 
  -6   4   7       85.01       93.13      2.84 o 
  -5   4   7       16.49       14.93      1.09 o 
  -4   4   7       29.08       40.07      1.73 o 
  -3   4   7       99.24      117.78      3.48 o 
  -2   4   7      149.16      169.89      4.25 o 
  -1   4   7      118.34      136.46      3.78 o 
   0   4   7      457.74      462.19     50.76 o 
   1   4   7      141.94      116.52      3.07 o 
   2   4   7       40.80       36.45      1.83 o 
   3   4   7        7.29        5.56      1.09 o 
   4   4   7       71.26       64.20      2.55 o 
   5   4   7        1.13        1.56      0.86 o 
   6   4   7       47.90       45.49      2.15 o 
   7   4   7      128.03      136.19      4.18 o 
   8   4   7        3.28        2.78      0.69 o 
 -12   5   7      118.05      139.56      3.78 o 
 -11   5   7        6.35        3.88      0.90 o 
 -10   5   7       54.72       47.37      2.15 o 
  -9   5   7       15.36       14.89      1.52 o 
  -8   5   7        5.31       10.22      1.32 o 
  -7   5   7        1.05        0.24      1.21 o 
  -6   5   7       14.07       22.95      1.52 o 
  -5   5   7      169.61      186.14      4.88 o 
  -4   5   7      275.62      286.79      6.09 o 
  -3   5   7      264.93      264.12      5.77 o 
  -2   5   7      738.27      799.23     11.89 o 
  -1   5   7      102.96      111.07      2.99 o 
   0   5   7       26.85       23.64      1.46 o 
   1   5   7       18.15       15.71      1.24 o 
   2   5   7      126.93      115.57      3.27 o 
   3   5   7      816.76      759.99     12.27 o 
   4   5   7      489.15      456.82      8.95 o 
   5   5   7       22.95       22.19      1.58 o 
   6   5   7       33.14       30.57      1.69 o 
   7   5   7       10.95       16.56      1.25 o 
   8   5   7       23.23       15.99      1.11 o 
 -12   6   7       25.58       26.69      1.31 o 
 -11   6   7        8.64        9.74      1.07 o 
 -10   6   7      210.45      187.46      5.07 o 
  -9   6   7       33.59       35.26      1.94 o 
  -8   6   7      813.31      708.51     11.92 o 
  -7   6   7      295.73      291.38      6.79 o 
  -6   6   7      756.06      725.11     11.86 o 
  -5   6   7      567.68      588.24     10.17 o 
  -4   6   7      138.63      132.87      4.13 o 
  -3   6   7        0.93        2.66      0.79 o 
  -2   6   7       83.67       71.14      2.46 o 
  -1   6   7      254.12      280.35      6.21 o 
   0   6   7      125.87      153.69      6.87 o 
   1   6   7      209.33      197.34      5.24 o 
   2   6   7       67.51       61.09      2.40 o 
   3   6   7      392.02      397.21      8.16 o 
   4   6   7        0.00        2.47      0.90 o 
   5   6   7       43.81       45.16      2.11 o 
   6   6   7      106.34      112.18      3.21 o 
   7   6   7       66.23       72.92      2.39 o 
   8   6   7        0.25       -0.65      0.78 o 
 -11   7   7        1.26        2.83      0.62 o 
 -10   7   7        6.01        6.57      0.87 o 
  -9   7   7       91.17       76.40      2.65 o 
  -8   7   7       59.39       62.23      2.46 o 
  -7   7   7     1845.26     1629.15     21.80 o 
  -6   7   7      421.02      388.27      8.06 o 
  -5   7   7       68.09       68.01      2.59 o 
  -4   7   7      602.17      599.88     10.36 o 
  -3   7   7       89.79       90.41      2.93 o 
  -2   7   7       31.46       35.33      1.84 o 
  -1   7   7       14.60       16.23      1.43 o 
   0   7   7       16.59       24.73      2.87 o 
   1   7   7      162.32      171.26      4.97 o 
   2   7   7       21.86       20.04      1.46 o 
   3   7   7       63.62       68.82      2.65 o 
   4   7   7      191.17      170.61      5.01 o 
   5   7   7        8.84        7.97      1.20 o 
   6   7   7        1.33        1.34      0.95 o 
   7   7   7        5.74        5.83      0.92 o 
 -11   8   7        5.78        3.69      0.78 o 
 -10   8   7       87.20       83.73      2.47 o 
  -9   8   7        3.37        6.75      1.05 o 
  -8   8   7        0.28        0.71      0.96 o 
  -7   8   7       33.37       32.20      1.84 o 
  -6   8   7     1237.61     1179.74     17.13 o 
  -5   8   7       60.78       67.37      2.59 o 
  -4   8   7      143.66      129.37      3.63 o 
  -3   8   7       74.49       61.39      2.49 o 
  -2   8   7       78.42       78.29      2.78 o 
  -1   8   7        7.80        7.89      1.15 o 
   0   8   7       22.74       25.20      1.80 o 
   1   8   7       17.21       23.88      1.58 o 
   2   8   7        9.51       10.63      1.21 o 
   3   8   7      356.86      364.26      7.74 o 
   4   8   7       90.47       90.15      3.05 o 
   5   8   7       34.22       32.88      1.76 o 
   6   8   7      119.85      130.87      3.77 o 
   7   8   7        2.04        4.71      0.79 o 
 -10   9   7       33.65       25.45      1.32 o 
  -9   9   7       17.75       20.29      1.32 o 
  -8   9   7        0.67       -0.32      0.96 o 
  -7   9   7       40.05       34.95      1.90 o 
  -6   9   7      325.93      281.59      6.69 o 
  -5   9   7        7.52        2.07      1.06 o 
  -4   9   7     2162.67     2036.58     26.08 o 
  -3   9   7      686.15      691.80     11.75 o 
  -2   9   7      153.91      152.50      4.80 o 
  -1   9   7       45.09       51.15      2.31 o 
   0   9   7        3.83        5.74      0.74 o 
   1   9   7      244.36      228.37      5.97 o 
   2   9   7       12.15       13.84      1.40 o 
   3   9   7        0.18        0.11      1.14 o 
   4   9   7       72.12       89.24      2.82 o 
   5   9   7        6.67        5.22      1.05 o 
   6   9   7        5.72        5.68      1.01 o 
  -9  10   7       16.95       14.86      1.11 o 
  -8  10   7       34.92       37.48      1.69 o 
  -7  10   7       24.47       24.42      1.44 o 
  -6  10   7        5.46        4.71      1.09 o 
  -5  10   7       50.91       45.61      2.08 o 
  -4  10   7      225.79      210.29      5.72 o 
  -3  10   7       23.00       25.69      1.72 o 
  -2  10   7      656.54      620.29     10.89 o 
  -1  10   7      308.51      318.06      7.15 o 
   0  10   7        2.32        3.17      1.58 o 
   1  10   7        6.92        6.43      1.23 o 
   2  10   7       22.90       20.51      1.68 o 
   3  10   7       53.36       55.01      2.23 o 
   4  10   7        6.62        5.83      1.15 o 
   5  10   7       17.24       16.41      1.33 o 
  -8  11   7       32.43       32.48      1.40 o 
  -7  11   7      171.69      159.14      4.22 o 
  -6  11   7       50.38       49.17      2.06 o 
  -5  11   7      405.25      398.63      7.77 o 
  -4  11   7      187.50      186.63      5.08 o 
  -3  11   7      209.79      213.20      5.45 o 
  -2  11   7        0.01        2.30      0.73 o 
  -1  11   7        7.80        6.39      1.08 o 
   0  11   7      201.74      201.69      4.37 o 
   1  11   7       70.06       81.93      2.65 o 
   2  11   7      135.45      128.73      4.03 o 
   3  11   7        7.68        4.49      1.25 o 
   4  11   7      121.13      124.57      3.58 o 
  -7  12   7        0.83        0.40      0.58 o 
  -6  12   7        9.33        8.38      0.93 o 
  -5  12   7       22.04       24.39      1.32 o 
  -4  12   7        0.60        0.35      0.79 o 
  -3  12   7       86.89       81.42      2.53 o 
  -2  12   7       80.47       80.55      2.55 o 
  -1  12   7       18.29       17.12      1.29 o 
   0  12   7      114.55       97.32      2.06 o 
   1  12   7       17.79       16.23      1.32 o 
   2  12   7        0.81        1.62      0.90 o 
  -4  13   7      128.50      127.95      3.29 o 
  -3  13   7       23.25       23.99      1.21 o 
  -2  13   7        0.05        1.07      0.51 o 
  -1  13   7       20.80       18.82      1.09 o 
   0  13   7       12.48        9.41      0.96 o 
 -13   0   8      251.67      282.15      5.53 o 
 -12   0   8      108.89      134.88      4.15 o 
 -11   0   8        2.46        3.06      0.95 o 
 -10   0   8       16.87       15.10      1.48 o 
  -9   0   8      489.23      472.56      9.13 o 
  -8   0   8        1.09       -0.70      1.19 o 
  -7   0   8       54.94       58.99      2.31 o 
  -6   0   8        1.46       10.71      1.11 o 
  -5   0   8     4444.56     5227.55     56.88 o 
  -4   0   8      394.39      484.51      8.15 o 
  -3   0   8      568.72      603.14      9.40 o 
  -2   0   8      313.24      334.72      6.31 o 
  -1   0   8      379.51      439.70      7.64 o 
   0   0   8      546.89      577.55     88.42 o 
   1   0   8      326.21      325.25      6.59 o 
   2   0   8     1350.66     1238.30     16.96 o 
   3   0   8      356.88      308.17      6.82 o 
   4   0   8     8427.70     7729.35     83.58 o 
   5   0   8      436.15      420.34      8.46 o 
   6   0   8       43.08       29.55      1.70 o 
   7   0   8       84.06       69.71      2.40 o 
   8   0   8       42.85       49.12      1.86 o 
 -13   1   8        2.65        1.92      0.67 o 
 -12   1   8        1.20        0.30      0.92 o 
 -11   1   8      417.81      356.64      7.50 o 
 -10   1   8       49.91       47.67      2.25 o 
  -9   1   8      441.40      388.20      8.12 o 
  -8   1   8       15.76       12.99      1.25 o 
  -7   1   8      492.56      459.86      8.52 o 
  -6   1   8      374.77      387.50      7.43 o 
  -5   1   8        1.23        1.18      0.75 o 
  -4   1   8       46.54       52.45      1.97 o 
  -3   1   8      539.07      650.77      9.94 o 
  -2   1   8       32.19       38.36      1.61 o 
  -1   1   8       26.63       30.41      1.47 o 
   0   1   8        2.26        3.42      0.80 o 
   1   1   8      220.97      178.96      4.60 o 
   2   1   8       15.35       14.36      1.17 o 
   3   1   8       28.49       26.65      1.58 o 
   4   1   8        3.07        3.65      1.10 o 
   5   1   8       70.83       60.54      2.47 o 
   6   1   8       82.25       78.20      2.73 o 
   7   1   8        0.00        0.99      0.69 o 
   8   1   8        5.03        5.41      0.75 o 
 -13   2   8       50.84       56.91      1.86 o 
 -12   2   8       19.27       20.59      1.44 o 
 -11   2   8        6.77        8.21      1.18 o 
 -10   2   8        9.15       10.12      1.29 o 
  -9   2   8      239.97      222.84      5.84 o 
  -8   2   8      159.89      149.67      4.59 o 
  -7   2   8       63.53       53.82      2.21 o 
  -6   2   8      350.86      387.45      7.52 o 
  -5   2   8      173.75      200.80      4.91 o 
  -4   2   8      248.66      300.47      6.10 o 
  -3   2   8       66.87       84.30      2.47 o 
  -2   2   8       51.95       55.17      1.98 o 
  -1   2   8     1507.94     1752.26     21.67 o 
   0   2   8        0.41       20.93     12.03 o 
   1   2   8      439.61      394.97      7.50 o 
   2   2   8       36.04       34.16      1.78 o 
   3   2   8       40.32       34.25      1.84 o 
   4   2   8      258.20      212.23      5.66 o 
   5   2   8        0.00       -0.25      1.07 o 
   6   2   8       46.16       36.42      1.92 o 
   7   2   8       23.19       19.30      1.31 o 
   8   2   8        0.25       -0.74      0.74 o 
 -13   3   8       12.02        9.66      0.89 o 
 -12   3   8       41.75       50.48      1.94 o 
 -11   3   8       82.11       69.54      2.54 o 
 -10   3   8      119.26      118.40      3.47 o 
  -9   3   8       66.20       66.08      2.60 o 
  -8   3   8      350.19      324.22      7.19 o 
  -7   3   8      227.98      238.51      5.86 o 
  -6   3   8       11.46       14.34      1.25 o 
  -5   3   8      328.32      356.32      7.08 o 
  -4   3   8        3.87        7.50      1.05 o 
  -3   3   8      228.78      269.46      5.74 o 
  -2   3   8      845.51      991.10     13.87 o 
  -1   3   8      478.05      581.77      9.51 o 
   0   3   8       79.69       70.10     14.54 o 
   1   3   8      132.59      109.11      3.04 o 
   2   3   8      105.53       93.86      2.91 o 
   3   3   8        1.75        2.86      0.89 o 
   4   3   8        8.69        7.87      1.07 o 
   5   3   8        0.38        1.61      0.72 o 
   6   3   8        5.00        5.99      1.05 o 
   7   3   8       12.71       16.61      1.26 o 
   8   3   8        0.72        1.33      0.63 o 
 -13   4   8       48.48       41.19      1.45 o 
 -12   4   8        0.40        0.34      0.79 o 
 -11   4   8        2.10        1.00      0.89 o 
 -10   4   8        3.22        4.01      0.91 o 
  -9   4   8      294.43      260.30      6.42 o 
  -8   4   8     1815.23     1731.96     22.84 o 
  -7   4   8      348.49      342.68      7.33 o 
  -6   4   8      148.45      159.92      4.64 o 
  -5   4   8        5.83        5.59      1.02 o 
  -4   4   8       32.39       40.83      1.87 o 
  -3   4   8      181.56      206.80      5.11 o 
  -2   4   8      386.16      454.79      8.20 o 
  -1   4   8      167.44      213.58      5.22 o 
   0   4   8      151.78      157.03     20.80 o 
   1   4   8       30.82       23.98      1.52 o 
   2   4   8       57.87       44.64      2.05 o 
   3   4   8       63.73       57.34      2.42 o 
   4   4   8      180.09      165.42      4.99 o 
   5   4   8       30.30       25.94      1.66 o 
   6   4   8       11.90       13.70      1.20 o 
   7   4   8       34.16       34.26      1.60 o 
   8   4   8        4.58        4.76      0.75 o 
 -12   5   8        1.13       -0.08      1.01 o 
 -11   5   8        3.17        3.64      0.80 o 
 -10   5   8       21.76       22.87      1.55 o 
  -9   5   8      268.64      261.90      6.41 o 
  -8   5   8      109.20      104.84      3.34 o 
  -7   5   8        0.32        0.61      1.19 o 
  -6   5   8       23.77       22.89      1.57 o 
  -5   5   8      302.06      291.76      6.54 o 
  -4   5   8      186.37      188.37      5.00 o 
  -3   5   8       14.17       14.49      1.23 o 
  -2   5   8      158.25      184.76      4.89 o 
  -1   5   8      266.43      328.65      6.92 o 
   0   5   8       36.61       35.83      4.72 o 
   1   5   8      198.99      178.70      4.96 o 
   2   5   8      462.72      417.63      8.32 o 
   3   5   8       13.84       13.19      1.36 o 
   4   5   8       16.64       15.50      1.40 o 
   5   5   8       48.03       42.24      2.03 o 
   6   5   8       50.00       46.48      2.01 o 
   7   5   8      116.08      110.73      3.33 o 
 -12   6   8       29.06       27.87      1.29 o 
 -11   6   8       33.49       33.24      1.67 o 
 -10   6   8        1.17        1.22      0.82 o 
  -9   6   8      193.79      185.61      5.20 o 
  -8   6   8       19.99       17.56      1.38 o 
  -7   6   8      693.96      656.37     11.33 o 
  -6   6   8       12.66       14.36      1.38 o 
  -5   6   8       75.42       78.56      2.76 o 
  -4   6   8       17.59       20.19      1.44 o 
  -3   6   8      778.76      867.82     13.37 o 
  -2   6   8       15.14       16.45      1.37 o 
  -1   6   8       31.46       37.22      1.89 o 
   0   6   8      239.66      220.65     26.99 o 
   1   6   8      222.64      210.12      5.56 o 
   2   6   8      106.41       97.29      3.14 o 
   3   6   8       23.26       19.70      1.58 o 
   4   6   8        5.71        5.03      0.90 o 
   5   6   8       13.02       12.76      1.22 o 
   6   6   8       10.71        9.71      1.07 o 
   7   6   8       71.34       67.99      2.10 o 
 -11   7   8        8.57       10.77      1.02 o 
 -10   7   8      198.75      214.08      5.15 o 
  -9   7   8      205.83      199.25      5.35 o 
  -8   7   8       54.19       53.17      2.34 o 
  -7   7   8        9.98       10.49      1.36 o 
  -6   7   8      482.23      482.65      9.31 o 
  -5   7   8        0.00       -0.13      1.09 o 
  -4   7   8        0.38        1.06      0.85 o 
  -3   7   8        3.22        5.89      0.96 o 
  -2   7   8       13.09       16.62      1.54 o 
  -1   7   8       24.90       24.16      1.60 o 
   0   7   8      257.40      286.03      7.43 o 
   1   7   8        1.73        1.15      0.99 o 
   2   7   8      269.61      270.86      6.55 o 
   3   7   8       26.63       26.79      1.76 o 
   4   7   8        6.59        6.95      1.14 o 
   5   7   8        8.71        6.24      1.11 o 
   6   7   8       23.93       24.66      1.46 o 
 -11   8   8        8.51        8.16      0.80 o 
 -10   8   8        5.69        6.29      0.90 o 
  -9   8   8       42.95       37.40      1.89 o 
  -8   8   8       15.64        7.39      1.01 o 
  -7   8   8      259.21      255.93      6.30 o 
  -6   8   8        3.79        3.23      1.19 o 
  -5   8   8      593.95      571.32     10.37 o 
  -4   8   8       10.81       11.11      1.39 o 
  -3   8   8       20.46       18.50      1.45 o 
  -2   8   8       12.92       16.75      1.46 o 
  -1   8   8       28.56       34.24      1.96 o 
   0   8   8      903.16      972.57     21.76 o 
   1   8   8       59.48       72.18      2.67 o 
   2   8   8        2.58        3.55      1.04 o 
   3   8   8       11.62       10.56      1.20 o 
   4   8   8        1.83        2.86      0.95 o 
   5   8   8        0.14        0.90      1.10 o 
   6   8   8       48.46       46.21      1.80 o 
 -10   9   8       15.97       18.99      1.13 o 
  -9   9   8        9.74        5.82      0.91 o 
  -8   9   8        8.99        6.41      0.98 o 
  -7   9   8      151.57      132.58      4.18 o 
  -6   9   8        6.66       11.84      1.30 o 
  -5   9   8      128.25      125.91      3.61 o 
  -4   9   8        0.89        0.00      1.28 o 
  -3   9   8      182.51      177.55      5.19 o 
  -2   9   8       34.43       45.08      2.12 o 
  -1   9   8       70.90       62.96      2.59 o 
   0   9   8       94.86       89.31      2.53 o 
   1   9   8       18.03       22.11      1.65 o 
   2   9   8      196.67      209.64      5.45 o 
   3   9   8       23.81       20.36      1.56 o 
   4   9   8      105.05      116.70      3.63 o 
   5   9   8        3.72        6.34      1.00 o 
  -9  10   8       19.90       17.05      1.02 o 
  -8  10   8        2.35        5.36      0.81 o 
  -7  10   8        4.88        5.66      0.92 o 
  -6  10   8      306.20      290.05      6.38 o 
  -5  10   8       48.94       34.03      1.78 o 
  -4  10   8        0.18        2.37      0.80 o 
  -3  10   8       82.55       79.64      2.82 o 
  -2  10   8       53.44       50.12      2.27 o 
  -1  10   8       30.81       36.13      1.94 o 
   0  10   8      528.91      518.13     10.81 o 
   1  10   8        5.48        4.67      1.24 o 
   2  10   8       29.00       28.43      1.78 o 
   3  10   8       61.29       64.52      2.24 o 
   4  10   8        8.23        7.57      1.04 o 
  -8  11   8       16.55       17.21      1.04 o 
  -7  11   8       27.46       24.17      1.32 o 
  -6  11   8      120.50      113.17      3.53 o 
  -5  11   8        4.32        2.31      0.88 o 
  -4  11   8       20.01       13.48      1.27 o 
  -3  11   8       82.54       75.89      2.57 o 
  -2  11   8        5.23        2.49      0.95 o 
  -1  11   8      170.51      172.51      4.72 o 
   0  11   8       46.36       45.18      1.44 o 
   1  11   8       69.53       74.49      2.46 o 
   2  11   8      259.31      256.38      5.56 o 
   3  11   8      100.87       89.02      2.47 o 
  -6  12   8        6.81        3.76      0.71 o 
  -5  12   8        9.92        9.47      0.92 o 
  -4  12   8      178.66      195.98      4.58 o 
  -3  12   8        4.38        4.96      0.80 o 
  -2  12   8        0.09        0.16      0.65 o 
  -1  12   8       22.37       22.17      1.30 o 
   0  12   8      242.43      204.58      4.14 o 
   1  12   8       38.43       32.21      1.62 o 
 -13   1   9       53.57       62.39      1.86 o 
 -12   1   9       22.07       23.44      1.42 o 
 -11   1   9       96.56       95.82      2.94 o 
 -10   1   9      375.93      342.05      7.46 o 
  -9   1   9       12.04       19.02      1.52 o 
  -8   1   9      859.14      803.73     12.86 o 
  -7   1   9      251.89      242.62      5.98 o 
  -6   1   9        7.19        5.73      1.01 o 
  -5   1   9      275.13      286.10      6.27 o 
  -4   1   9       31.13       33.55      1.64 o 
  -3   1   9        2.53        5.47      0.87 o 
  -2   1   9       44.24       53.29      2.07 o 
  -1   1   9        5.91        6.69      0.96 o 
   0   1   9        1.46        2.85      0.64 o 
   1   1   9      116.12      109.40      3.17 o 
   2   1   9      413.19      380.04      7.80 o 
   3   1   9     2135.06     1860.19     24.12 o 
   4   1   9      309.00      288.56      6.80 o 
   5   1   9       79.60       83.14      2.83 o 
   6   1   9        0.70        1.80      0.76 o 
   7   1   9        0.31        2.31      0.68 o 
 -13   2   9       17.59       24.56      1.20 o 
 -12   2   9        8.70        6.93      1.01 o 
 -11   2   9       63.50       49.95      2.14 o 
 -10   2   9      128.39      116.32      3.44 o 
  -9   2   9      186.97      177.54      5.18 o 
  -8   2   9        7.40       11.38      1.39 o 
  -7   2   9       79.91       63.67      2.52 o 
  -6   2   9       70.54       81.15      2.75 o 
  -5   2   9      882.68      940.14     13.84 o 
  -4   2   9     1171.48     1253.37     17.01 o 
  -3   2   9        4.85       21.65      1.45 o 
  -2   2   9       84.86      102.35      2.95 o 
  -1   2   9        0.00        3.99      0.83 o 
   0   2   9        6.58        7.79      0.81 o 
   1   2   9      121.30      112.07      3.22 o 
   2   2   9      270.70      233.75      5.85 o 
   3   2   9      439.36      410.58      8.29 o 
   4   2   9       60.41       48.69      2.17 o 
   5   2   9       61.11       64.41      2.45 o 
   6   2   9        4.36        2.94      0.79 o 
   7   2   9       17.14       17.17      1.19 o 
 -13   3   9      163.60      171.74      3.75 o 
 -12   3   9        0.67       -0.42      0.88 o 
 -11   3   9      135.89      111.46      3.14 o 
 -10   3   9      100.05       94.28      3.03 o 
  -9   3   9      105.76       79.82      2.91 o 
  -8   3   9      136.16      131.03      3.74 o 
  -7   3   9       12.84        9.99      1.29 o 
  -6   3   9        4.74        7.01      1.09 o 
  -5   3   9        0.84        8.19      1.07 o 
  -4   3   9      512.93      540.80      9.41 o 
  -3   3   9       18.60       36.19      1.79 o 
  -2   3   9       46.27       63.16      2.29 o 
  -1   3   9      116.87      138.08      4.21 o 
   0   3   9       21.90       25.22      2.36 o 
   1   3   9       93.03       81.67      2.74 o 
   2   3   9      499.36      450.18      8.75 o 
   3   3   9       49.19       48.09      2.18 o 
   4   3   9        1.40        0.97      0.88 o 
   5   3   9        8.67       10.64      1.05 o 
   6   3   9        3.40        3.18      0.69 o 
   7   3   9       38.72       45.23      1.69 o 
 -12   4   9       40.20       36.23      1.66 o 
 -11   4   9        2.04        3.82      0.89 o 
 -10   4   9       30.94       28.06      1.75 o 
  -9   4   9        0.02        0.62      0.95 o 
  -8   4   9      193.72      174.01      5.15 o 
  -7   4   9      403.11      380.01      7.94 o 
  -6   4   9      155.43      166.01      4.93 o 
  -5   4   9       93.41      108.31      3.22 o 
  -4   4   9      119.56      124.80      3.41 o 
  -3   4   9      287.01      312.32      6.80 o 
  -2   4   9      125.05      136.01      4.27 o 
  -1   4   9       95.35      104.75      3.15 o 
   0   4   9      143.77      147.43     14.66 o 
   1   4   9        2.24        2.69      0.90 o 
   2   4   9       14.05       14.09      1.37 o 
   3   4   9        2.86        2.04      0.92 o 
   4   4   9        9.06        7.93      1.14 o 
   5   4   9        7.69        5.30      1.05 o 
   6   4   9       18.50       15.41      1.27 o 
   7   4   9        2.85        4.11      0.69 o 
 -12   5   9        6.82        6.16      0.81 o 
 -11   5   9        5.06        2.95      0.78 o 
 -10   5   9      112.09       79.30      2.68 o 
  -9   5   9       55.35       70.84      2.69 o 
  -8   5   9       90.90       76.95      2.85 o 
  -7   5   9        2.79        3.26      1.04 o 
  -6   5   9      143.78      135.59      3.73 o 
  -5   5   9      198.65      211.87      5.58 o 
  -4   5   9      118.95      127.09      3.51 o 
  -3   5   9      323.29      356.65      7.49 o 
  -2   5   9       43.69       40.21      2.03 o 
  -1   5   9        3.51        4.12      0.88 o 
   0   5   9      158.62      148.45     25.33 o 
   1   5   9       10.91        9.66      1.24 o 
   2   5   9      734.38      655.88     11.31 o 
   3   5   9      203.94      206.10      5.55 o 
   4   5   9      105.81      102.05      3.10 o 
   5   5   9        4.12        4.22      1.01 o 
   6   5   9        9.88        9.62      1.00 o 
 -12   6   9      133.92      142.87      3.34 o 
 -11   6   9      110.15      126.48      3.64 o 
 -10   6   9        0.15        0.87      0.86 o 
  -9   6   9       50.42       49.17      2.17 o 
  -8   6   9      383.32      336.64      7.44 o 
  -7   6   9       83.42       75.15      2.82 o 
  -6   6   9      235.74      206.68      5.73 o 
  -5   6   9      411.70      396.60      8.19 o 
  -4   6   9        0.96        2.95      0.96 o 
  -3   6   9       15.41       20.57      1.51 o 
  -2   6   9       19.71       19.81      1.55 o 
  -1   6   9       20.51       27.31      1.77 o 
   0   6   9       77.24       88.98      8.64 o 
   1   6   9       23.04       20.81      1.58 o 
   2   6   9       47.78       44.00      2.17 o 
   3   6   9       27.53       25.04      1.69 o 
   4   6   9       22.23       21.35      1.51 o 
   5   6   9      192.42      188.00      4.76 o 
   6   6   9        2.34        2.13      0.69 o 
 -11   7   9       21.99       25.54      1.26 o 
 -10   7   9       24.02       20.30      1.30 o 
  -9   7   9        9.42        9.29      1.08 o 
  -8   7   9       52.57       47.57      2.21 o 
  -7   7   9      300.28      291.36      6.79 o 
  -6   7   9      138.76      124.36      3.55 o 
  -5   7   9      257.66      240.38      6.15 o 
  -4   7   9       49.23       42.36      2.15 o 
  -3   7   9      122.19      136.19      3.75 o 
  -2   7   9        3.29        3.43      1.08 o 
  -1   7   9       46.98       47.51      2.26 o 
   0   7   9        1.61        3.02      1.65 o 
   1   7   9      170.73      146.25      3.88 o 
   2   7   9      254.53      228.12      5.90 o 
   3   7   9      257.90      243.94      5.89 o 
   4   7   9        0.47        0.88      0.85 o 
   5   7   9       69.67       72.79      2.32 o 
 -10   8   9        0.09        0.37      0.72 o 
  -9   8   9       78.83       77.19      2.43 o 
  -8   8   9        0.84        1.69      0.79 o 
  -7   8   9       38.00       32.90      1.82 o 
  -6   8   9        3.92        7.22      1.12 o 
  -5   8   9       67.91       66.27      2.60 o 
  -4   8   9      566.36      529.90      9.93 o 
  -3   8   9      322.17      313.44      7.18 o 
  -2   8   9        1.34        3.41      0.93 o 
  -1   8   9        9.83        6.94      1.15 o 
   0   8   9       45.40       51.61      3.60 o 
   1   8   9       12.61       13.66      1.43 o 
   2   8   9        9.03       10.07      1.33 o 
   3   8   9       27.45       29.14      1.69 o 
   4   8   9       17.53       18.97      1.38 o 
   5   8   9       41.79       46.10      1.73 o 
 -10   9   9       35.99       42.36      1.47 o 
  -9   9   9        6.58        5.67      0.79 o 
  -8   9   9       25.04       18.92      1.37 o 
  -7   9   9       30.45       23.65      1.53 o 
  -6   9   9       32.68       22.38      1.60 o 
  -5   9   9        0.38        1.92      0.90 o 
  -4   9   9      142.52      137.74      3.71 o 
  -3   9   9      402.05      391.52      8.09 o 
  -2   9   9      280.17      261.12      6.34 o 
  -1   9   9      480.52      498.04      9.37 o 
   0   9   9      135.28      134.09      3.56 o 
   1   9   9       27.83       28.17      1.78 o 
   2   9   9       48.47       48.94      2.13 o 
   3   9   9      164.16      179.58      4.54 o 
   4   9   9       32.32       30.94      1.61 o 
  -8  10   9        1.16        5.34      0.79 o 
  -7  10   9        4.24        0.85      1.01 o 
  -6  10   9       32.91       40.18      1.80 o 
  -5  10   9        1.12        0.87      0.86 o 
  -4  10   9        0.92        2.66      0.79 o 
  -3  10   9      153.07      159.37      4.59 o 
  -2  10   9        5.05        8.14      1.08 o 
  -1  10   9       43.83       41.85      1.93 o 
   0  10   9      211.10      212.14      3.73 o 
   1  10   9      597.33      621.71      9.97 o 
   2  10   9       95.59      104.86      2.82 o 
   3  10   9       27.52       30.49      1.60 o 
  -7  11   9      137.15      144.55      3.56 o 
  -6  11   9       26.87       22.07      1.20 o 
  -5  11   9       85.29       86.81      2.51 o 
  -4  11   9       21.92       21.57      1.38 o 
  -3  11   9        2.00        1.70      0.70 o 
  -2  11   9       79.43       71.16      2.31 o 
  -1  11   9      203.05      201.76      4.84 o 
   0  11   9       34.54       32.55      1.17 o 
   1  11   9       22.48       22.31      1.50 o 
   2  11   9        0.06        0.53      1.07 o 
  -5  12   9       28.54       23.67      1.15 o 
  -4  12   9       67.65       70.34      2.04 o 
  -3  12   9       28.43       27.96      1.30 o 
  -2  12   9       32.32       30.93      1.30 o 
  -1  12   9        1.90        2.96      0.61 o 
 -13   0  10       25.30       21.76      1.12 o 
 -12   0  10       19.11       13.63      1.10 o 
 -11   0  10       10.98       12.15      1.19 o 
 -10   0  10       39.32       29.51      1.78 o 
  -9   0  10      138.13      125.98      3.62 o 
  -8   0  10       74.77       78.40      2.81 o 
  -7   0  10     2527.12     2687.18     32.56 o 
  -6   0  10     1503.85     1553.05     20.74 o 
  -5   0  10      133.68      145.89      4.49 o 
  -4   0  10      214.90      213.12      5.45 o 
  -3   0  10      555.80      607.26     10.32 o 
  -2   0  10      192.57      233.91      5.74 o 
  -1   0  10      372.60      435.35      8.36 o 
   0   0  10      101.90      108.77     21.84 o 
   1   0  10       13.75       10.82      1.19 o 
   2   0  10      323.51      294.14      6.84 o 
   3   0  10       21.20       22.69      1.61 o 
   4   0  10      206.47      206.81      5.40 o 
   5   0  10        4.10        4.56      0.81 o 
   6   0  10      770.98      720.75     10.70 o 
 -13   1  10       44.72       39.15      1.44 o 
 -12   1  10        2.56        2.38      0.85 o 
 -11   1  10        0.70        1.66      0.63 o 
 -10   1  10        2.98        2.66      0.94 o 
  -9   1  10      686.56      620.02     10.92 o 
  -8   1  10      427.08      381.13      8.02 o 
  -7   1  10        3.92        7.00      1.03 o 
  -6   1  10        0.14        4.49      1.05 o 
  -5   1  10      689.67      756.13     12.08 o 
  -4   1  10      210.48      231.85      5.72 o 
  -3   1  10      375.53      405.21      7.98 o 
  -2   1  10      184.14      197.71      5.33 o 
  -1   1  10       62.78       69.30      2.57 o 
   0   1  10        0.20        0.61      0.61 o 
   1   1  10       40.59       36.32      1.90 o 
   2   1  10       13.52       13.25      1.31 o 
   3   1  10      225.01      209.97      5.60 o 
   4   1  10       65.33       70.11      2.60 o 
   5   1  10        4.19        5.44      0.90 o 
   6   1  10       25.28       26.15      1.43 o 
 -12   2  10        2.84        4.06      0.70 o 
 -11   2  10       25.20       20.00      1.39 o 
 -10   2  10       12.70       10.67      1.14 o 
  -9   2  10        0.38        0.25      1.10 o 
  -8   2  10        0.04       -1.25      1.35 o 
  -7   2  10     1979.97     2029.12     25.89 o 
  -6   2  10       38.61       40.87      2.02 o 
  -5   2  10       17.87       23.28      1.55 o 
  -4   2  10       23.94       21.07      1.52 o 
  -3   2  10        5.99        5.29      1.12 o 
  -2   2  10      141.07      165.11      4.79 o 
  -1   2  10      320.53      386.35      7.92 o 
   0   2  10       21.86       22.33      3.93 o 
   1   2  10       17.46       11.65      1.29 o 
   2   2  10       15.26       12.69      1.46 o 
   3   2  10       25.72       21.60      1.64 o 
   4   2  10       17.11       20.65      1.49 o 
   5   2  10       15.63       15.78      1.16 o 
   6   2  10       45.76       36.51      1.58 o 
 -12   3  10        0.00        1.80      0.57 o 
 -11   3  10        1.04        0.39      0.95 o 
 -10   3  10        3.01        3.24      0.81 o 
  -9   3  10      263.48      234.64      6.00 o 
  -8   3  10      535.76      501.09      9.51 o 
  -7   3  10      201.90      206.26      5.67 o 
  -6   3  10      238.10      216.56      5.74 o 
  -5   3  10      194.90      190.03      5.27 o 
  -4   3  10       70.02       76.22      2.76 o 
  -3   3  10        0.04       -0.81      0.89 o 
  -2   3  10       10.04       11.89      1.39 o 
  -1   3  10       32.46       34.97      1.90 o 
   0   3  10       30.73       28.67      4.55 o 
   1   3  10       69.00       72.39      2.66 o 
   2   3  10       13.74       12.66      1.25 o 
   3   3  10        1.27        2.21      0.90 o 
   4   3  10        0.81        0.54      0.92 o 
   5   3  10        0.00       -0.92      0.92 o 
   6   3  10       15.24       14.55      1.07 o 
 -12   4  10       62.40       59.34      1.92 o 
 -11   4  10        0.69        2.49      0.72 o 
 -10   4  10       90.11       69.76      2.49 o 
  -9   4  10       94.99       80.13      2.82 o 
  -8   4  10       64.90       62.10      2.48 o 
  -7   4  10      623.48      638.80     11.13 o 
  -6   4  10     1420.37     1473.00     20.15 o 
  -5   4  10      105.97      108.44      3.32 o 
  -4   4  10       49.76       49.91      2.24 o 
  -3   4  10      184.44      198.76      5.37 o 
  -2   4  10        5.16       10.14      1.22 o 
  -1   4  10       35.15       42.97      2.05 o 
   0   4  10        8.50        8.75      2.86 o 
   1   4  10      489.27      436.99      8.72 o 
   2   4  10      380.04      350.06      7.57 o 
   3   4  10       10.60        9.69      1.18 o 
   4   4  10        1.16        1.18      0.67 o 
   5   4  10       49.47       48.95      1.92 o 
   6   4  10       37.53       49.06      1.77 o 
 -12   5  10        3.20        7.45      0.76 o 
 -11   5  10       48.71       53.29      1.97 o 
 -10   5  10        0.02        0.71      0.86 o 
  -9   5  10      107.03       89.81      2.93 o 
  -8   5  10       86.23       76.31      2.76 o 
  -7   5  10        0.22        0.50      1.32 o 
  -6   5  10       19.34       20.37      1.72 o 
  -5   5  10       50.99       48.49      2.25 o 
  -4   5  10       96.58       99.34      3.17 o 
  -3   5  10        4.70        4.11      0.98 o 
  -2   5  10       64.06       76.95      2.79 o 
  -1   5  10        7.82        8.40      1.10 o 
   0   5  10       20.21       22.89      1.61 o 
   1   5  10      213.11      195.08      5.44 o 
   2   5  10        3.28        3.70      1.04 o 
   3   5  10        6.40        7.48      1.07 o 
   4   5  10      105.07       90.97      2.77 o 
   5   5  10       19.55       18.02      1.30 o 
 -11   6  10       55.67       62.98      2.00 o 
 -10   6  10       26.82       28.90      1.62 o 
  -9   6  10      131.55      131.53      4.07 o 
  -8   6  10        0.34       -0.39      0.85 o 
  -7   6  10       72.96       71.37      2.67 o 
  -6   6  10      620.20      571.33     10.37 o 
  -5   6  10      756.07      771.79     12.70 o 
  -4   6  10       44.02       51.06      2.29 o 
  -3   6  10      263.21      273.03      6.75 o 
  -2   6  10      116.41      119.97      3.54 o 
  -1   6  10       85.61       86.70      2.94 o 
   0   6  10      528.81      551.84     84.26 o 
   1   6  10      175.21      147.28      4.57 o 
   2   6  10       55.31       54.61      2.29 o 
   3   6  10      172.81      159.78      4.54 o 
   4   6  10       33.10       31.28      1.60 o 
   5   6  10       15.18       10.91      1.00 o 
 -11   7  10        1.10        1.76      0.61 o 
 -10   7  10        3.34        5.85      0.82 o 
  -9   7  10       18.27       13.92      1.20 o 
  -8   7  10       37.28       37.14      1.77 o 
  -7   7  10      700.77      634.35     10.83 o 
  -6   7  10       22.77       26.37      1.71 o 
  -5   7  10      416.49      398.37      8.34 o 
  -4   7  10      716.26      707.60     11.94 o 
  -3   7  10        0.13       -0.74      1.22 o 
  -2   7  10        0.00       -0.74      1.18 o 
  -1   7  10       51.23       52.67      2.30 o 
   0   7  10       10.90        9.06      1.42 o 
   1   7  10        3.65        3.51      0.85 o 
   2   7  10       93.58       86.97      2.79 o 
   3   7  10       11.20       10.21      1.24 o 
   4   7  10      163.37      144.75      3.97 o 
 -10   8  10        2.36        3.60      0.64 o 
  -9   8  10        0.38        0.97      0.67 o 
  -8   8  10       47.45       54.70      2.15 o 
  -7   8  10       16.78       17.30      1.37 o 
  -6   8  10      988.06      948.82     14.24 o 
  -5   8  10        3.16        4.27      1.13 o 
  -4   8  10        4.65        4.74      1.08 o 
  -3   8  10      541.44      565.18     10.18 o 
  -2   8  10        0.23        0.59      1.08 o 
  -1   8  10       29.12       29.23      1.76 o 
   0   8  10        1.95        3.90      0.82 o 
   1   8  10        0.60        0.81      1.30 o 
   2   8  10        4.37        4.47      1.09 o 
   3   8  10        4.28        5.57      0.98 o 
   4   8  10        0.81       -1.02      1.02 o 
  -9   9  10        0.04        0.06      0.70 o 
  -8   9  10      112.20      102.03      2.68 o 
  -7   9  10        0.70        0.90      0.96 o 
  -6   9  10        3.74        3.23      1.00 o 
  -5   9  10       37.90       35.98      1.83 o 
  -4   9  10        0.61        0.43      0.98 o 
  -3   9  10      403.32      407.45      8.02 o 
  -2   9  10        9.42       10.09      1.15 o 
  -1   9  10      233.80      241.60      5.78 o 
   0   9  10       35.08       39.34      1.39 o 
   1   9  10        9.34        7.82      1.17 o 
   2   9  10        5.08        5.67      1.06 o 
   3   9  10        0.12        0.42      0.84 o 
  -8  10  10      320.73      297.21      5.36 o 
  -7  10  10      309.72      286.91      5.58 o 
  -6  10  10       88.96       79.21      2.34 o 
  -5  10  10       43.35       42.68      1.79 o 
  -4  10  10      116.97      103.11      2.94 o 
  -3  10  10      148.77      145.40      4.14 o 
  -2  10  10       35.93       35.60      1.73 o 
  -1  10  10      231.91      242.70      5.45 o 
   0  10  10       27.15       33.83      3.70 o 
   1  10  10        5.51        6.02      1.04 o 
   2  10  10       28.15       28.19      1.54 o 
  -6  11  10       25.39       23.55      1.18 o 
  -5  11  10        3.14        3.40      0.68 o 
  -4  11  10      106.82      102.73      3.09 o 
  -3  11  10        6.50        5.39      0.83 o 
  -2  11  10       34.81       31.37      1.45 o 
  -1  11  10       69.28       71.04      2.08 o 
   0  11  10       40.81       37.32      5.90 o 
 -12   1  11      115.39      122.63      3.36 o 
 -11   1  11      113.68      120.26      3.78 o 
 -10   1  11        1.62        1.68      0.87 o 
  -9   1  11       30.43       28.14      1.72 o 
  -8   1  11       34.74       39.53      2.10 o 
  -7   1  11      395.29      383.45      8.01 o 
  -6   1  11      646.72      670.01     11.43 o 
  -5   1  11       29.52       37.23      2.00 o 
  -4   1  11      139.68      162.12      4.82 o 
  -3   1  11      406.19      479.65      9.08 o 
  -2   1  11      341.16      371.26      7.82 o 
  -1   1  11       89.66      107.65      3.30 o 
   0   1  11       23.46       17.25      2.09 o 
   1   1  11        3.85        3.98      0.96 o 
   2   1  11       65.78       57.01      2.40 o 
   3   1  11      275.85      255.81      6.09 o 
   4   1  11      185.55      157.06      4.36 o 
   5   1  11      903.67      854.94     12.00 o 
 -12   2  11       40.27       40.52      1.58 o 
 -11   2  11        2.05        3.56      0.85 o 
 -10   2  11       72.85       65.38      2.44 o 
  -9   2  11      119.95      117.99      3.39 o 
  -8   2  11     1128.04     1061.23     15.77 o 
  -7   2  11       20.76       26.24      1.68 o 
  -6   2  11       93.10       94.12      3.07 o 
  -5   2  11        2.77        2.46      0.72 o 
  -4   2  11      101.35      106.45      3.32 o 
  -3   2  11       16.96       21.47      1.53 o 
  -2   2  11      369.37      416.86      8.39 o 
  -1   2  11      116.01      135.68      3.80 o 
   0   2  11        8.84       13.21      1.93 o 
   1   2  11        1.75        1.86      0.81 o 
   2   2  11        0.75        2.73      0.78 o 
   3   2  11       84.82       80.27      2.66 o 
   4   2  11        1.88        2.86      0.74 o 
   5   2  11        9.46        9.88      0.97 o 
 -12   3  11        3.25        1.93      0.61 o 
 -11   3  11      122.62      113.63      3.57 o 
 -10   3  11       32.65       31.24      1.68 o 
  -9   3  11       23.16       19.46      1.47 o 
  -8   3  11      102.92      100.69      3.18 o 
  -7   3  11      846.79      818.45     13.19 o 
  -6   3  11       28.06       24.57      1.81 o 
  -5   3  11       75.83       78.67      2.85 o 
  -4   3  11       19.25       26.15      1.69 o 
  -3   3  11      313.17      341.22      7.43 o 
  -2   3  11        7.52        5.94      1.18 o 
  -1   3  11        0.15       -0.50      1.07 o 
   0   3  11      215.91      220.65     38.92 o 
   1   3  11        7.13        7.21      1.26 o 
   2   3  11       70.45       62.07      2.41 o 
   3   3  11        5.12        6.62      1.01 o 
   4   3  11        3.91        4.32      0.97 o 
   5   3  11       20.25       27.23      1.34 o 
 -12   4  11       26.84       25.75      1.17 o 
 -11   4  11        0.11       -0.63      0.96 o 
 -10   4  11        2.72        2.79      0.87 o 
  -9   4  11      275.43      269.49      6.30 o 
  -8   4  11       26.59       22.59      1.71 o 
  -7   4  11       14.89       14.72      1.37 o 
  -6   4  11       13.20       12.25      1.39 o 
  -5   4  11       36.97       38.42      2.01 o 
  -4   4  11       25.94       23.29      1.60 o 
  -3   4  11       74.92       72.29      2.73 o 
  -2   4  11       47.72       57.09      2.46 o 
  -1   4  11      298.89      341.41      7.54 o 
   0   4  11      207.87      216.61     32.97 o 
   1   4  11       15.65       14.75      1.33 o 
   2   4  11       23.32       19.48      1.45 o 
   3   4  11       13.04       12.93      1.14 o 
   4   4  11        0.16       -0.08      0.85 o 
   5   4  11        0.44        0.12      0.72 o 
 -11   5  11       26.47       25.32      1.32 o 
 -10   5  11      119.89      113.64      3.52 o 
  -9   5  11       69.91       56.72      2.17 o 
  -8   5  11       69.14       67.98      2.57 o 
  -7   5  11        8.91        7.48      1.15 o 
  -6   5  11      357.12      367.77      7.87 o 
  -5   5  11       44.43       43.06      2.20 o 
  -4   5  11       11.72       15.39      1.31 o 
  -3   5  11      104.79      100.04      3.11 o 
  -2   5  11       69.20       86.23      2.94 o 
  -1   5  11        1.52        2.95      0.92 o 
   0   5  11      181.02      167.61     26.02 o 
   1   5  11        5.45        7.09      0.92 o 
   2   5  11       38.07       29.51      1.69 o 
   3   5  11        0.17        2.13      0.69 o 
   4   5  11        1.20        1.79      0.76 o 
 -11   6  11        0.15        0.34      0.62 o 
 -10   6  11        0.19        0.00      0.76 o 
  -9   6  11      252.40      256.00      5.73 o 
  -8   6  11       33.18       32.93      1.69 o 
  -7   6  11        8.04       11.81      1.24 o 
  -6   6  11        1.31        0.86      0.84 o 
  -5   6  11        2.76        2.25      0.96 o 
  -4   6  11        0.00        0.85      0.95 o 
  -3   6  11        8.95        9.75      1.28 o 
  -2   6  11        4.59        5.65      1.04 o 
  -1   6  11        3.25        1.59      0.98 o 
   0   6  11        1.23        2.13      0.67 o 
   1   6  11       11.54       12.65      1.22 o 
   2   6  11       46.45       40.71      1.94 o 
   3   6  11       94.21       83.43      2.53 o 
   4   6  11        1.26        2.08      0.80 o 
 -10   7  11       24.11       23.30      1.18 o 
  -9   7  11        2.25        1.79      0.64 o 
  -8   7  11       78.53       74.19      2.47 o 
  -7   7  11       10.42        7.30      0.96 o 
  -6   7  11       47.65       52.93      2.23 o 
  -5   7  11        7.83        9.67      1.27 o 
  -4   7  11      374.38      379.89      7.79 o 
  -3   7  11        2.59        3.25      1.01 o 
  -2   7  11        2.89        5.82      1.04 o 
  -1   7  11        6.06        5.73      1.05 o 
   0   7  11        0.34        1.02      0.87 o 
   1   7  11      376.74      319.06      6.61 o 
   2   7  11       50.21       44.73      1.87 o 
   3   7  11        0.20       -1.06      1.06 o 
  -9   8  11      200.08      197.93      4.27 o 
  -8   8  11        1.01        1.82      0.68 o 
  -7   8  11       79.33       74.55      2.40 o 
  -6   8  11        9.31       10.02      1.13 o 
  -5   8  11       63.71       58.04      2.34 o 
  -4   8  11       16.06       16.96      1.28 o 
  -3   8  11       28.79       30.46      1.71 o 
  -2   8  11        0.02        2.02      0.74 o 
  -1   8  11       67.47       77.31      2.57 o 
   0   8  11       17.97       16.44      3.19 o 
   1   8  11        3.90        1.79      0.91 o 
   2   8  11        9.36       10.52      1.09 o 
  -8   9  11       50.52       44.51      1.63 o 
  -7   9  11       71.37       79.62      2.31 o 
  -6   9  11        0.02        4.37      0.76 o 
  -5   9  11       42.81       38.62      1.72 o 
  -4   9  11      418.49      399.28      7.53 o 
  -3   9  11       46.92       55.12      2.13 o 
  -2   9  11        2.17        4.41      0.88 o 
  -1   9  11      215.01      227.99      5.23 o 
   0   9  11       29.71       32.46      1.60 o 
   1   9  11      234.80      206.62      4.72 o 
  -6  10  11       36.08       26.11      1.27 o 
  -5  10  11       27.75       21.82      1.23 o 
  -4  10  11        6.14        7.49      0.84 o 
  -3  10  11       31.58       27.33      1.42 o 
  -2  10  11      124.51      117.07      3.33 o 
  -1  10  11       24.42       23.50      1.29 o 
   0  10  11       82.01       77.87      9.11 o 
 -12   0  12        0.99        2.08      0.68 o 
 -11   0  12       10.37       11.20      1.01 o 
 -10   0  12        3.89        2.74      0.89 o 
  -9   0  12      392.87      377.31      7.63 o 
  -8   0  12      116.21      126.06      3.49 o 
  -7   0  12      784.82      750.91     12.39 o 
  -6   0  12       53.59       49.92      2.31 o 
  -5   0  12      256.65      284.80      6.67 o 
  -4   0  12       48.20       57.39      2.43 o 
  -3   0  12       75.52       75.16      2.81 o 
  -2   0  12       72.65       77.79      2.75 o 
  -1   0  12       27.34       33.59      1.85 o 
   0   0  12        2.04        2.49      0.85 o 
   1   0  12       20.76       17.15      1.35 o 
   2   0  12       15.06       17.24      1.42 o 
   3   0  12       69.58       58.48      2.12 o 
   4   0  12     1099.06      958.81     13.03 o 
 -12   1  12        0.34       -0.72      0.72 o 
 -11   1  12       21.27       18.32      1.17 o 
 -10   1  12       27.33       25.01      1.53 o 
  -9   1  12        2.66        2.12      0.77 o 
  -8   1  12       50.15       48.14      2.22 o 
  -7   1  12       40.45       36.26      1.93 o 
  -6   1  12       85.85       84.81      2.95 o 
  -5   1  12       11.36       10.56      1.32 o 
  -4   1  12      213.47      219.90      5.85 o 
  -3   1  12      454.05      520.43      9.69 o 
  -2   1  12        0.05       -0.62      1.06 o 
  -1   1  12       67.15       73.02      2.70 o 
   0   1  12       58.23       56.82      5.49 o 
   1   1  12        3.63        2.87      0.85 o 
   2   1  12        8.17        5.75      0.95 o 
   3   1  12       58.90       57.42      2.05 o 
   4   1  12       54.45       53.90      1.87 o 
 -11   2  12       14.28       14.21      1.08 o 
 -10   2  12       52.29       45.86      1.96 o 
  -9   2  12       14.75       16.17      1.26 o 
  -8   2  12        8.00       10.72      1.29 o 
  -7   2  12       29.05       26.90      1.75 o 
  -6   2  12       51.20       57.18      2.35 o 
  -5   2  12       48.90       49.83      2.28 o 
  -4   2  12       31.72       35.81      1.98 o 
  -3   2  12        0.16        1.81      0.80 o 
  -2   2  12        5.25        4.61      1.04 o 
  -1   2  12      135.78      155.36      4.90 o 
   0   2  12       66.36       66.95      6.08 o 
   1   2  12        2.88        2.30      0.87 o 
   2   2  12        4.51        4.53      0.83 o 
   3   2  12       25.77       30.10      1.47 o 
   4   2  12      140.81      114.18      3.27 o 
 -11   3  12       10.02       16.57      1.06 o 
 -10   3  12       94.40       79.50      2.49 o 
  -9   3  12        0.70        1.38      0.76 o 
  -8   3  12       20.16       19.33      1.44 o 
  -7   3  12       18.39       15.47      1.42 o 
  -6   3  12       84.38       86.69      2.96 o 
  -5   3  12       83.14       86.82      2.97 o 
  -4   3  12       77.49       91.41      3.06 o 
  -3   3  12       81.56       87.15      2.97 o 
  -2   3  12       53.11       61.75      2.49 o 
  -1   3  12        8.68       10.12      1.28 o 
   0   3  12        5.64        4.88      0.73 o 
   1   3  12        2.28        3.17      0.71 o 
   2   3  12       15.62       14.91      1.19 o 
   3   3  12        5.18        6.17      0.85 o 
   4   3  12       41.65       40.87      1.62 o 
 -11   4  12       51.22       44.59      1.63 o 
 -10   4  12       18.84       22.97      1.37 o 
  -9   4  12       12.11        6.84      1.01 o 
  -8   4  12      142.89      123.46      3.39 o 
  -7   4  12       76.33       74.30      2.69 o 
  -6   4  12        9.96       11.80      1.29 o 
  -5   4  12      127.44      134.23      3.70 o 
  -4   4  12      203.34      207.78      5.65 o 
  -3   4  12      164.28      172.86      5.04 o 
  -2   4  12       16.11       15.78      1.31 o 
  -1   4  12      150.84      169.06      5.02 o 
   0   4  12      197.43      209.55     40.83 o 
   1   4  12       20.81       18.80      1.39 o 
   2   4  12       21.99       19.30      1.37 o 
   3   4  12        0.74        0.23      0.83 o 
   4   4  12        6.89        4.93      0.83 o 
 -10   5  12       23.30       21.47      1.26 o 
  -9   5  12       30.94       26.99      1.49 o 
  -8   5  12        9.96       11.06      1.21 o 
  -7   5  12      443.74      426.59      8.27 o 
  -6   5  12      216.65      220.12      5.64 o 
  -5   5  12        1.78        0.94      0.89 o 
  -4   5  12       53.02       52.76      2.29 o 
  -3   5  12       40.18       42.45      2.15 o 
  -2   5  12       26.13       24.52      1.68 o 
  -1   5  12        7.25        9.16      1.10 o 
   0   5  12       71.69       75.82     12.13 o 
   1   5  12       66.45       59.89      2.25 o 
   2   5  12        5.94        5.94      0.98 o 
   3   5  12       45.38       43.08      1.66 o 
 -10   6  12       66.76       60.38      1.85 o 
  -9   6  12       16.66       21.44      1.26 o 
  -8   6  12       12.52       14.40      1.23 o 
  -7   6  12       74.84       74.53      2.53 o 
  -6   6  12      183.88      177.99      4.92 o 
  -5   6  12       68.56       70.65      2.57 o 
  -4   6  12      112.69      117.44      3.37 o 
  -3   6  12      203.72      201.50      5.44 o 
  -2   6  12        7.71        9.17      1.19 o 
  -1   6  12      150.54      164.67      4.74 o 
   0   6  12       70.25       72.20     11.78 o 
   1   6  12       40.80       36.47      1.72 o 
   2   6  12      113.64       94.09      2.56 o 
   3   6  12       15.20       13.11      1.06 o 
  -9   7  12       42.20       47.19      1.67 o 
  -8   7  12       13.49       11.88      1.04 o 
  -7   7  12       83.91       77.62      2.45 o 
  -6   7  12       10.82       12.81      1.13 o 
  -5   7  12      301.72      285.06      6.29 o 
  -4   7  12        5.06        7.29      0.96 o 
  -3   7  12      125.39      139.99      4.22 o 
  -2   7  12      211.83      222.77      5.45 o 
  -1   7  12       22.23       28.09      1.59 o 
   0   7  12        0.01       -0.10      0.57 o 
   1   7  12        0.03        0.72      0.88 o 
   2   7  12       20.69       14.36      1.17 o 
  -8   8  12        7.00        7.60      0.77 o 
  -7   8  12        9.05        7.51      0.89 o 
  -6   8  12       96.67       99.45      2.70 o 
  -5   8  12       63.69       56.78      2.09 o 
  -4   8  12       66.47       60.90      2.18 o 
  -3   8  12       89.15       86.28      2.63 o 
  -2   8  12       55.08       50.94      2.02 o 
  -1   8  12      217.80      244.69      5.28 o 
   0   8  12      142.33      139.56     24.11 o 
   1   8  12        0.03        0.67      0.97 o 
  -7   9  12        0.00        1.26      0.49 o 
  -6   9  12       24.00       22.32      1.14 o 
  -5   9  12       45.05       52.53      1.80 o 
  -4   9  12       16.32       18.21      1.25 o 
  -3   9  12      124.68      122.97      3.44 o 
  -2   9  12      124.42      131.30      3.54 o 
  -1   9  12       28.66       28.40      1.32 o 
 -11   1  13       20.89       22.03      1.23 o 
 -10   1  13       81.50       80.82      2.38 o 
  -9   1  13      188.01      157.10      4.40 o 
  -8   1  13      120.11      105.62      3.10 o 
  -7   1  13       54.30       50.82      2.23 o 
  -6   1  13      554.84      565.90     10.10 o 
  -5   1  13       14.84       15.27      1.31 o 
  -4   1  13      219.21      239.97      6.10 o 
  -3   1  13      122.07      128.89      3.60 o 
  -2   1  13       55.62       60.07      2.40 o 
  -1   1  13      182.67      210.25      5.46 o 
   0   1  13       20.66       16.34      3.72 o 
   1   1  13       28.78       28.98      1.60 o 
   2   1  13       12.56       12.58      1.03 o 
   3   1  13       16.07       10.25      0.93 o 
 -11   2  13       17.67       19.12      1.06 o 
 -10   2  13        6.60        7.39      0.85 o 
  -9   2  13       58.40       44.01      1.94 o 
  -8   2  13      157.97      156.20      4.49 o 
  -7   2  13      878.48      852.09     13.13 o 
  -6   2  13      111.63      114.46      3.34 o 
  -5   2  13        0.86        1.48      0.83 o 
  -4   2  13      108.65      121.21      3.48 o 
  -3   2  13        7.44        5.83      1.23 o 
  -2   2  13       53.40       56.46      2.31 o 
  -1   2  13        3.06        2.28      0.92 o 
   0   2  13       60.36       58.76     13.28 o 
   1   2  13       28.92       26.56      1.46 o 
   2   2  13        2.35        3.13      0.70 o 
   3   2  13        3.14        3.54      0.70 o 
 -10   3  13       30.60       28.21      1.37 o 
  -9   3  13        7.53        8.26      0.93 o 
  -8   3  13       75.25       69.03      2.42 o 
  -7   3  13        8.51        8.59      1.09 o 
  -6   3  13      753.32      756.49     12.17 o 
  -5   3  13      545.99      558.57      9.95 o 
  -4   3  13       71.47       82.88      2.81 o 
  -3   3  13        5.60        5.62      1.04 o 
  -2   3  13        0.53        1.26      0.77 o 
  -1   3  13        4.17        7.82      1.11 o 
   0   3  13      202.28      210.84     27.18 o 
   1   3  13       13.87       13.55      1.09 o 
   2   3  13        0.14       -0.64      0.71 o 
 -10   4  13       33.76       31.79      1.37 o 
  -9   4  13        0.62        0.49      0.58 o 
  -8   4  13        2.42        3.22      0.84 o 
  -7   4  13      571.26      567.49      9.75 o 
  -6   4  13       47.15       49.02      2.16 o 
  -5   4  13        7.61        7.65      1.04 o 
  -4   4  13        1.50        0.59      0.83 o 
  -3   4  13        2.75        4.16      0.96 o 
  -2   4  13       20.16       19.66      1.46 o 
  -1   4  13        3.95        4.86      1.01 o 
   0   4  13       58.41       53.07      7.79 o 
   1   4  13       22.15       19.82      1.27 o 
   2   4  13       90.12       73.67      2.11 o 
 -10   5  13        0.35        1.44      0.64 o 
  -9   5  13       24.05       28.25      1.37 o 
  -8   5  13       27.35       24.37      1.45 o 
  -7   5  13       82.11       78.79      2.54 o 
  -6   5  13      184.34      187.53      4.91 o 
  -5   5  13        0.51        1.30      0.69 o 
  -4   5  13       70.18       76.26      2.56 o 
  -3   5  13       31.26       35.03      1.87 o 
  -2   5  13        2.34        5.10      0.92 o 
  -1   5  13      272.18      316.08      6.53 o 
   0   5  13      427.53      438.84     61.59 o 
   1   5  13       14.95       13.29      1.05 o 
   2   5  13        3.39        2.64      0.78 o 
  -9   6  13        0.76        1.32      0.56 o 
  -8   6  13       49.43       39.28      1.61 o 
  -7   6  13      111.56      110.32      3.44 o 
  -6   6  13       48.09       47.06      1.99 o 
  -5   6  13        1.68        2.17      0.87 o 
  -4   6  13      122.70      125.60      3.89 o 
  -3   6  13      173.97      186.53      4.79 o 
  -2   6  13        0.24        1.31      0.72 o 
  -1   6  13        0.92        2.54      0.66 o 
   0   6  13       19.03       21.17      2.56 o 
   1   6  13        0.21        1.52      0.66 o 
  -8   7  13        1.24        1.46      0.59 o 
  -7   7  13        6.59        7.17      0.85 o 
  -6   7  13       30.52       29.18      1.40 o 
  -5   7  13      624.02      632.03      9.82 o 
  -4   7  13       36.49       35.66      1.65 o 
  -3   7  13        8.88       11.13      1.04 o 
  -2   7  13       45.05       56.89      1.99 o 
  -1   7  13      183.55      208.69      4.59 o 
   0   7  13       98.31       88.65     14.71 o 
  -6   8  13        4.00        3.14      0.68 o 
  -5   8  13       11.60       10.31      0.93 o 
  -4   8  13      143.30      136.76      3.61 o 
  -3   8  13       95.93       94.06      2.84 o 
  -2   8  13       57.01       62.04      1.92 o 
 -10   0  14      502.38      459.44      7.44 o 
  -9   0  14       77.39       62.94      2.09 o 
  -8   0  14       38.79       34.88      1.67 o 
  -7   0  14      597.10      600.93     10.00 o 
  -6   0  14        0.68        3.79      0.88 o 
  -5   0  14       91.12      102.97      3.05 o 
  -4   0  14       45.23       42.45      1.95 o 
  -3   0  14      178.60      208.32      5.35 o 
  -2   0  14        0.52        1.12      0.79 o 
  -1   0  14       38.21       40.93      1.84 o 
   0   0  14        4.09        4.85      1.01 o 
   1   0  14        3.09        1.13      0.59 o 
 -10   1  14       12.40       10.05      0.83 o 
  -9   1  14      171.85      143.78      3.87 o 
  -8   1  14       12.34       10.74      1.09 o 
  -7   1  14       66.10       64.71      2.36 o 
  -6   1  14        4.57        4.83      0.95 o 
  -5   1  14       32.91       32.53      1.82 o 
  -4   1  14        6.05        6.37      1.03 o 
  -3   1  14       18.24       21.63      1.54 o 
  -2   1  14       66.07       75.06      2.51 o 
  -1   1  14       81.84       94.48      2.75 o 
   0   1  14        0.15        1.82      0.52 o 
   1   1  14        2.77        3.64      0.71 o 
 -10   2  14      220.60      196.06      4.15 o 
  -9   2  14      111.23       96.37      3.00 o 
  -8   2  14      104.38       94.51      2.67 o 
  -7   2  14      106.10      100.74      2.86 o 
  -6   2  14       63.78       67.98      2.40 o 
  -5   2  14        2.61        4.17      0.81 o 
  -4   2  14      139.46      141.16      4.27 o 
  -3   2  14       20.26       20.31      1.36 o 
  -2   2  14       94.36      100.19      2.88 o 
  -1   2  14        8.10        7.60      0.98 o 
   0   2  14       13.73       15.16      2.26 o 
   1   2  14       38.98       34.24      1.42 o 
  -9   3  14      109.50       93.80      2.89 o 
  -8   3  14        3.98        1.75      0.74 o 
  -7   3  14       25.57       26.25      1.47 o 
  -6   3  14        0.22        0.81      0.70 o 
  -5   3  14       38.52       40.82      1.85 o 
  -4   3  14        6.04        6.54      0.95 o 
  -3   3  14       45.56       50.89      2.04 o 
  -2   3  14       82.83       92.58      2.72 o 
  -1   3  14       41.64       39.79      1.74 o 
   0   3  14       63.41       61.86      9.79 o 
   1   3  14       23.43       18.99      1.12 o 
  -9   4  14       18.22       15.05      1.00 o 
  -8   4  14       16.66       12.06      0.95 o 
  -7   4  14       46.33       43.63      1.73 o 
  -6   4  14      149.51      153.94      4.19 o 
  -5   4  14        0.33        1.39      0.70 o 
  -4   4  14       32.28       31.45      1.60 o 
  -3   4  14        1.05        2.79      0.76 o 
  -2   4  14      172.35      194.75      4.71 o 
  -1   4  14       69.26       85.27      2.41 o 
   0   4  14        6.24        7.71      0.69 o 
  -8   5  14        0.42        0.50      0.74 o 
  -7   5  14       77.07       74.89      2.27 o 
  -6   5  14       12.07       11.24      1.02 o 
  -5   5  14       93.45       94.69      2.65 o 
  -4   5  14      130.88      144.17      4.02 o 
  -3   5  14        1.19        3.52      0.65 o 
  -2   5  14        1.09        2.10      0.67 o 
  -1   5  14        0.08       -0.20      0.81 o 
   0   5  14       57.29       52.32      6.38 o 
  -7   6  14       17.51       21.63      1.15 o 
  -6   6  14       28.13       25.13      1.30 o 
  -5   6  14       12.68       13.28      1.10 o 
  -4   6  14       23.35       23.19      1.25 o 
  -3   6  14       72.30       78.22      2.21 o 
  -2   6  14      121.69      134.15      3.48 o 
  -1   6  14        1.61        2.53      0.60 o 
  -5   7  14        5.71        5.02      0.82 o 
  -4   7  14       29.83       30.63      1.29 o 
  -3   7  14        6.67        7.06      0.73 o 
  -8   1  15       26.88       26.06      1.30 o 
  -7   1  15       33.23       28.60      1.47 o 
  -6   1  15      230.43      231.93      5.05 o 
  -5   1  15        0.01       -0.89      0.91 o 
  -4   1  15      361.85      374.99      6.86 o 
  -3   1  15       12.23       17.07      1.20 o 
  -2   1  15        3.48        5.42      0.68 o 
  -1   1  15        9.06       10.89      0.93 o 
  -8   2  15        0.21        1.39      0.48 o 
  -7   2  15        6.88        7.78      0.89 o 
  -6   2  15       23.70       23.87      1.35 o 
  -5   2  15      138.51      142.01      3.87 o 
  -4   2  15       25.28       27.97      1.39 o 
  -3   2  15       58.13       66.15      2.12 o 
  -2   2  15      145.35      170.62      4.05 o 
  -1   2  15        0.84        1.34      0.55 o 
  -8   3  15        1.03        1.97      0.53 o 
  -7   3  15      192.89      185.62      4.19 o 
  -6   3  15        2.42        4.43      0.80 o 
  -5   3  15       40.75       38.52      1.63 o 
  -4   3  15       56.23       50.70      1.86 o 
  -3   3  15       69.06       70.82      2.13 o 
  -2   3  15      150.78      164.77      3.87 o 
  -7   4  15        0.34       -0.74      0.74 o 
  -6   4  15       63.77       67.18      2.00 o 
  -5   4  15      178.45      185.50      4.19 o 
  -4   4  15       41.32       47.88      1.73 o 
  -3   4  15        0.43        0.95      0.61 o 
  -2   4  15        1.59        3.16      0.68 o 
  -5   5  15       10.75       12.86      0.87 o 
  -4   5  15        1.26        2.45      0.63 o 
                                                 
